# Supplementary material for: The impact of inpatient bloodstream infections caused by antibiotic-resistant bacteria in low- and middle-income countries: A systematic review and meta-analysis
Source: PLoS Med. 2023 Jun 22;20(6):e1004199. doi: 10.1371/journal.pmed.1004199 (PMC10287017; doi:10.1371/journal.pmed.1004199)
Supplement: S1 Data — MasterData spreadsheet. Description and data extracted from each included study. MasterScale spreadsheet. Application of the MASTER scale by outcome and study. Summary MasterScale spreadsheet. Summary statistics per safeguard/item of the application of the MASTER scale. (XLSX) [file pmed.1004199.s002.xlsx]

## Sheet: MasterData
ID	ID_2	Article title	Authors	FirstAuthorYear	Year	Country setting	Income Level (WB)	WHO Region	Study setting	Population characteristics / inclusion criteria	Bacterium or bacteria analysed	bacterium_family	Antibiotics	Antibiotic_family	Antibiotic_biologicalStrain	Bacterium_GramType	WHO_CriticalityList	SDR, MDR, XDR	Group comparison		Total number of patients having BSI (sample size=N)	BSI AMR
																			Case	Control		Total number of patients with AMR (n)	Mortality (N)	Length of Stay [Mean]	Length of Stay [SD]	Length of Stay at onset bacteremia [Mean]	ICU Admission (n)	Duration ICU stay [Mean]	Costs (USD 2020) [Mean]	Costs (USD 2020) [SD]	Age [Mean]	Age [SD]	Gender (n, Female)	Prior surgery (n)	Previous hospitalisation (n)	Community acquired (n)	Diabetes (n)	Hypertension (n)	Cardiovascular or heart disease (n)	Solid tumour/malignancy (n)	Liver disease (n)	Kidney or renal disease (n)	Pulmonary/respiratory disease (n)	hermatologic disease (n)	Any comorbidity (n)	Pitt Bacteremia Score	Urinary tract	Pneumonia or respiratory	IV (intravenous) cathether or vascular
1	1	Epidemiology and Outcome of Bacteremia Caused by Extended Spectrum Beta-Lactamase (ESBL)-producing Escherichia Coli and Klebsiella Spp. in a Tertiary Care Teaching Hospital in South India	Abhilash, K.P., B. Veeraraghavan and O. C. Abraham	Abhilash, 2010	2010	India	Lower Middle Income	South-East Asian Region	Tertiary care hospital: wards and ICUs	Patients >16 year old, ESBL producing VS ESBL non-producing BSIs	Escherichia coli, Klebsciella Pneumoniae	Enterobacteriaceae	Cefotaxime, ceftazidime, aztreonam	CEPHALOSPORINS	B-LACTAM	Gram-negative	Critical	ESBL	ESBL+	ESBL-	131	96	24.192								50		35	17		26	44	21	7	7	7	8		14			44	19
2	2	Risk factors for resistance and mortality in patients with extensively resistant Acinetobacter bacteremia in taleghani hospital in Tehran, Iran	Abolghasemi, S. , Z. Madadi and M. Mardani	Abolghasemi, 2018	2018	Iran	Lower Middle Income	Eastern Mediterranean Region	Hospitalised patients	XDR BSI patients against non-XDR	Acinetobacter baumanii	Moraxellaceae	Ceftriaxone, Ceftizoxime, Cefepime, Ceftazidime, Gentamycin, Amikacin, Ciprofloxacin, Imipenem, Meropenem, Pipracillin-tazobactam, Trimetoprim-sulfamethoxazole, Amoxi-clavunate.	MULTIPLE	MULTIPLE	Gram-negative	Critical	XDR	XDR	non-XDR	30	16	13			10.6	8				58.06	19.69	7				6		3	5				2
3	3	Risk factors and clinical outcomes for vancomycin-resistant enterococcus bacteraemia in hospitalised cancer patients in Pakistan: A case-control study	Akhtar, N., F. Sultan, S. Nizamuddin and W. Zafa	Akhtar, 2016	2016	Pakistan	Lower Middle Income	Eastern Mediterranean Region	Hospitalised cancer patients	Patients with vancomycin-resistant and susceptible enterococcus bacteraemia	Enterococcus spp	Enterococcus spp	Vancomycin	GLYCOPEPTIDES	NON B-LACTAM	Gram-positive	High	SDR	VRE	VSE	111	46	29	28.5		17.1	23	6.6			20.2	19.9	15			0				12				34	11		1	0	21
4	4	Multicenter Study of the Risk Factors and Outcomes of Bloodstream Infections Caused by Carbapenem-Non-Susceptible Acinetobacter baumannii in Indonesia	Anggraini, D, Santosaningsih D, Endraswari PD, Jasmin N, Siregar FM, Hadi U, Kuntaman K.	Anggraini, 2022	2022	Indonesia	Lower Middle Income	South-East Asian Region	A multicenter case-control study was conducted in three province referral hospitals located on two major islands in Indonesia: Arifin Achmad Hospital (600-bed hospital) in Pekanbaru (Sumatra Island); Dr. Soetomo Hospital (1500-bed hospital) in Surabaya (Java Island), and Dr. Saiful Anwar Hospital (800-bed hospital) in Malang (Java Island).	Cases were defined as bacteremia patients from whom CNSAB was isolated from their blood. Controls were patients with bacteremia from whom carbapenem-susceptible A. baumannii (CSAB) was isolated from the blood specimen. Samples were collected retrospectively from January 2019 to December 2021.	Acinetobacter baumanii	Moraxellaceae		CARBAPENEMS	B-LACTAM	Gram-negative	Critical	SDR	CRAB	CSAB	144	72	41	17		6	60				41		33	34	34	19	19	19	8							2		53	19
5	5	Risk factors and clinical outcomes of multidrug-resistant Acinetobacter baumannii bacteremia at a university hospital in Thailand	Anunnatsiri, S. and P. Tonsawan	Anunnatsiri, 2011	2011	Thailand	Upper Middle Income	South-East Asian Region	University hospital	Non-MDR vs MDR patients with BSI were enrolled	Acinetobacter baumanii	Moraxellaceae	Ceftazidime, cefotaxime, cefepime, cefpirome, ampi- cillin-sulbactam, piperacillin-tazobactam, cefoperazone-sulbactam), gentamicin or amikacin, ciprofloxacin or ofloxacin, and trimethoprim-sulfamethoxazole	MULTIPLE	MULTIPLE	Gram-negative	Critical	MDR	MDR	non-MDR	49	24	22	21.5		15.5	9				59.4	16.8	8	8		0	4		3		1	8	3
6	6	Risk factors for methicillin-resistant Staphylococcus aureus bacteremia: A multicenter matched case-control study	Arias-Ortiz, L. P. Calderón, J. S. Castillo, J. Moreno, A. L. Leal, J. A. Cortés, et al.	Arias-Ortiz, 2016	2016	Colombia	Upper Middle Income	Americas	41 intensive care units at 18 public and highly complex hospitals in Bogotá	Patients over 15 yo hospitalized in the ICU with methicillin- resistant and susceptible S. aureus bacteremia confirmed by blood culture	Staphylococcus aureus	Staphylococcaceae	Methicillin	PENICILIN	B-LACTAM	Gram-positive	High	SDR	MRSA	MSSA	372	186					105				58	19.26	70	125	105	13	40		20			31	31					24	73
7	7	Risk factors and antibiotic use in methicillin-resistant Staphylococcus aureus Bacteremia in hospitalized patients at Hacettepe University Adult and Oncology Hospitals (2004-2011) and antimicrobial susceptibilities of the isolates: A nested case-control study	Atmaca, P. Z. Köşker, C. Karahan, B. Çakir and S. Ünal	Atmaca, 2014	2014	Turkey	Upper Middle Income	European Region	Hospitalized patients at Hacettepe University Adult and Oncology Hospitals	Hospitalised patients	Staphylococcus aureus	Staphylococcaceae	Methicillin	PENICILIN	B-LACTAM	Gram-positive	High	SDR	MRSA	MSSA	198	99		70.84	65.78		25				59.37	16.96		38	48		29		36
8	8	Economic burden of methicillin-resistant Staphylococcus aureus bacteremia in critical care patients in hospitals in Bogotá	Barrero, L. I. and Castillo, J. S. and Leal, A. L. and S√°nchez, R. and Cort√©s, J. A. and √Ålvarez, C. A. and Gonz√°lez, A. L. and Zamora, F. and Saravia, J. and Hern√°ndez, Y. and Olarte, N. and Valderrama, A. and Alm√°nzar, A. and Alquichire, C. and Arango, A. and Monta√±ez, Z. and Saavedra, C. and Oliveros, H. and P√©rez, C. and Cuevas, B. and Osorio, N. and Pernet, I. and Cu√©llar, C. and Ca…	Barrero, 2014	2014	Colombia	Upper Middle Income	Americas	Nine private and public hospitals of high complexity	Patients aged 15 or older at the ICU units	Staphylococcus aureus	Staphylococcaceae	Methicillin	PENICILIN	B-LACTAM	Gram-positive	High	SDR	MRSA	MSSA	204	102	62	30	33	11	64		52243.4	61193.3	63	32	34	67	50	18												12	39
9	9_1	Bacterial colonization of pressure ulcers: assessment of risk for bloodstream infection and impact on patient outcomes	Braga, C. C. Pirett, R. M. Ribas, P. P. Gontijo Filho and A. Diogo Filho	Braga, 2013	2013	Brazil	Upper Middle Income	Americas	A 510-bed tertiary teaching hospital	Patients with with stage II or greater Pressure ulcers	Staphylococcus aureus	Staphylococcaceae	Methicillin	MULTIPLE	B-LACTAM	Gram-positive	High	SDR	MRSA	MSSA	56	12	7
9	9_2	Bacterial colonization of pressure ulcers: assessment of risk for bloodstream infection and impact on patient outcomes	Braga, C. C. Pirett, R. M. Ribas, P. P. Gontijo Filho and A. Diogo Filho	Braga, 2013	2013	Brazil	Upper Middle Income	Americas	A 510-bed tertiary teaching hospital	Patients with with stage II or greater Pressure ulcers	Pseudomonas aeruginosa	Pseudomonadaceae		CARBAPENEMS	B-LACTAM	Gram-negative	Critical	SDR	CRPA	CSPA	56	14	13
9	9_3	Bacterial colonization of pressure ulcers: assessment of risk for bloodstream infection and impact on patient outcomes	Braga, C. C. Pirett, R. M. Ribas, P. P. Gontijo Filho and A. Diogo Filho	Braga, 2013	2013	Brazil	Upper Middle Income	Americas	A 510-bed tertiary teaching hospital	Patients with with stage II or greater Pressure ulcers	Enterobacter spp	Enterobacteriaceae		CEPHALOSPORINS	B-LACTAM	Gram-negative	Critical	SDR	CREN	CSEN	56	3	2
9	9_4	Bacterial colonization of pressure ulcers: assessment of risk for bloodstream infection and impact on patient outcomes	Braga, C. C. Pirett, R. M. Ribas, P. P. Gontijo Filho and A. Diogo Filho	Braga, 2013	2013	Brazil	Upper Middle Income	Americas	A 510-bed tertiary teaching hospital	Patients with with stage II or greater Pressure ulcers	Klebsiella pneumoniae	Enterobacteriaceae		CEPHALOSPORINS	B-LACTAM	Gram-negative	Critical	SDR	CERKP	CESKP	56	5	4
10	10	Mortality among critically ill patients with methicillin-resistant Staphylococcus aureus bacteremia: A multicenter cohort study in Colombia	Castillo Londoño, A. L. Leal, J. A. Cortes, C. A. Alvarez, R. Sanchez, G. Buitrago, et al.	Castillo 2012	2012	Colombia	Upper Middle Income	Americas	16 public and private reference health care institutions in Bogotá	In-patients at least 16 years of age at participating institutions in January 2005–December 2008	Staphylococcus aureus	Staphylococcaceae	Methicillin	PENICILIN	B-LACTAM	Gram-positive	High	SDR	MRSA	MSSA	372	186	62.0124			12	105				57.7	1.4		125	103	13												24	72
11	11	Proposal of a clinical score to stratify the risk of multidrug-resistant gram-negative rods bacteremia in cancer patients	Carena, A. Laborde, I. Roccia-Rossi, C. J. Palacios, R. Jordán, A. Valledor, et al.	Carena, 2020	2020	Argentina	Upper Middle Income	Americas	10 referral centers specialized in the assistance of oncological and transplant patients in Argentina.	Adults patients (≥ 18 years of age) man- aged as inpatients from May 2014 to November 2016 were included, in patients with: a) solid or hematological malig- nancies treated with chemotherapy or biological agents (six months prior to admission), or if they had been receiving steroids (dose equal or higher to prednisone 20mg daily or equivalent, for at least two weeks prior to admission); or b) HSC…	Enterebactericiae, Klebsiella Pneumoniae, Acinetobacter baumanii, Pseudomonas Aureginosa, Stenotrophomonas maltophilia, Burkholderia cepacea, Aeromonas	Multiple	Multiple	MULTIPLE	MULTIPLE	Gram-negative	Critical	MDR	MDR	non-MDR	394	168	58			13	54				46		62		102	147				16				115		0	11	12	27
12	12	Comparison of Risk Factors and Outcomes in Carbapenem-Resistant and Carbapenem-Susceptible Gram-Negative Bacteremia	Cetin, S, Dokmetas I, Hamidi AA, Bayraktar B, Gunduz A, Sevgi DY.	Cetin, 2021	2021	Turkey	Upper Middle Income	European Region	Şişli Hamidiye Etfal Training and Research Hospital	First episodes of adult male and female patients (over 18 years of age) who were hospitalized in our hospital with Gram-negative bacterial growth as a causative agent of infection in blood culture were included in the study between 2016-2017	Multiple	Multiple		CARBAPENEMS	B-LACTAM	Gram-negative	Critical	SDR	CRGN	CSGN	211	54	29	45.1	49.3	24.5					67.7	17.9	29	24	45		21		12	14	0	12	5	6		4.8
13	13	Risk factors and mortality for patients with Bloodstream infections of Klebsiella pneumoniae during 2014-2018: Clinical impact of carbapenem resistance in a large tertiary hospital of China	Chang, J. Wei, W. Zhou, X. Yan, X. Cao, L. Zuo, et al.	Chang, 2020	2020	China	Upper Middle Income	Western Pacific Region	Nanjing Drum Tower Hospital (a 3000-bed tertiary hospital in Jiangsu Province, China with an aver- age of 100,000 admissions per year)	All hospitalised patients	Klebsiella pneumoniae	Enterobacteriaceae	Multiple	CARBAPENEMS	B-LACTAM	Gram-negative	Critical	SDR	CRKP	CSKP	285	46	27				26				55		14	20	22					11		16	3	3
14	14	Risk factors and mortality for elderly patients with bloodstream infection of carbapenem resistance Klebsiella pneumoniae: a 10-year longitudinal study	Chen, Y, Chen Y, Liu P, Guo P, Wu Z, Peng Y, Deng J, Kong Y, Cui Y, Liao K, Huang B.	Chen, 2022	2022	China	Upper Middle Income	Western Pacific Region	2850 beds of First Affiliated Hospital of Sun Yat-sen University from January 2011 to December 2020	Patients aged ≥ 65 years with confirmed K. pneumoniae BSI were included.	Klebsiella pneumoniae	Enterobacteriaceae	Multiple	CARBAPENEMS	B-LACTAM	Gram-negative	Critical	SDR	CRKP	CSKP	252	29	14				21						6				11	23		8				1
15	15	Nosocomial bloodstream infection in patients caused by Staphylococcus aureus: drug susceptibility, outcome, and risk factors for hospital mortality	Chen, Z. Q. Yan, D. Feng, Y. P. Luo, L. L. Wang and D. X. Shen	Chen, 2012	2012	China	Upper Middle Income	Western Pacific Region	Army General Hospital is the biggest military tertiary teaching hospital (3500-beds and around 100 000 inpatients per year.)	All patients, neonates were excluded	Staphylococcus aureus	Staphylococcaceae	Methicillin	PENICILIN	B-LACTAM	Gram-positive	High	SDR	MRSA	MSSA	118	75	25	55	44						55.9	21.8	20				15	21									6	47
16	16	Clinical characteristics and outcomes of community and hospital-acquired Acinetobacter baumannii bacteremia	Chusri S., V. Chongsuvivatwong, K. Silpapojakul, K. Singkhamanan, T. Hortiwakul, B. Charernmak, et al.	Chusri 2019	2019	Thailand	Upper Middle Income	South-East Asian Region	Songklanagarind Hospital	Adult patients (age !18 years)	Acinetobacter baumanii	Moraxellaceae	Imipenem and meropenem	CARBAPENEMS	B-LACTAM	Gram-negative	Critical	SDR	CRAB	CSAB	42	31	20	89			20		31175.8		54		13				8		7	3		6		2				22
17	17	Risk factors for mortality in Staphylococcus aureus bacteremia	Conterno L.O, S. B. Wey and A. Castelo	Conterno 1998	1998	Brazil	Upper Middle Income	Americas	General Teaching Hospital	All Patients with positive blood culture	Staphylococcus aureus	Staphylococcaceae	Methicillin	PENICILIN	B-LACTAM	Gram-positive	High	SDR	MRSA	MSSA	136	90	44				54						36	44		4												14	23
18	18	Molecular epidemiological survey of bacteremia by multidrug resistant Pseudomonas aeruginosa: The relevance of intrinsic resistance mechanisms	Dantas RCDD, R. T. E. Silva, M. L. Ferreira, I. R. Gonçalves, B. F. Araújo, P. A. De Campos, et al.	Dantas 2017	2017	Brazil	Upper Middle Income	Americas	Uberlandia University Hospital	All patients with nosocomial P. aeruginosa bacteremia from May 2009 to December 2012	Pseudomonas aeruginosa	Pseudomonadaceae	Multiple	MULTIPLE	MULTIPLE	Gram-negative	Critical	MDR	MDR	non-MDR	157	67					39				56.58		23	34
19	19	Prevalence of Toxin Genes among the Clinical Isolates of Staphylococcus aureus and its Clinical Impact	Deodhar D., G. Varghese, V. Balaji, J. John, G. Rebekah, J. Janardhanan, et al.	Deodhar 2015	2015	India	Lower Middle Income	South-East Asian Region	Medical College and Hospital	All patients above 12 yo	Staphylococcus aureus	Staphylococcaceae	Methicillin	PENICILIN	B-LACTAM	Gram-positive	High	SDR	MRSA	MSSA	101	40	8
20	20	Staphylococcus aureus bacteremia: comparison of two periods and a predictive model of mortality	De-Oliveira Conterno, S. B. Wey and A. Castelo	De-Oliveira 2002	2002	Brazil	Upper Middle Income	Americas	São Paulo hospital	Patients over 14 years old were selected	Staphylococcus aureus	Staphylococcaceae	Methicillin	PENICILIN	B-LACTAM	Gram-positive	High	SDR	MRSA	MSSA	251	159	73
21	21	Risk factors and outcomes of imipenem-resistant Acinetobacter bloodstream infection in North-Eastern Malaysia	Deris, Z. Z.; Shafei, M. N.; Harun, A.;	Deris, 2011	2011	Malaysia	Upper Middle Income	Western Pacific Region	Hospital University	Any patient	Acinetobacter baumanii	Moraxellaceae	Imipenem	CARBAPENEMS	B-LACTAM	Gram-negative	Critical	SDR	IRAB	ISAB	56	15	6	32.3	16.35	14.7	11	15			40.1	26.85	6				1			2		3		2
22	22	Mortality associated with third-generation cephalosporin resistance in Enterobacteriaceae bloodstream infections at one South African hospital	Dramowski A, Aiken AM, Rehman AM, Snyman Y, Reuter S, Grundmann H, Scott JAG, de Kraker MEA, Whitelaw A.	Dramowski 2022	2022	South Africa	Upper Middle Income	African Region	Tygerberg Hospital is a 1,384-bed public teaching hospital in Cape Town, South Africa	ll inpatients with laboratory-confirmed mono-microbial E. coli or K. pneumoniae bloodstream infection (BSI) episodes were prospectively enrolled between 1 June 2017 and 31 January 2018	Multiple	Enterobacteriaceae		CEPHALOSPORINS	B-LACTAM	Gram-negative	Critical	SDR	CEREN	CESEN	177	62	27	10.5									30			6										3	14	14
23	23	Mortality markers in nosocomial Klebsiella pneumoniae bloodstream infection	Durdu, B.; Hakyemez, I. N.; Bolukcu, S.; Okay, G.; Gultepe, B.; Aslan, T.;	Durdu, 2016	2016	Turkey	Upper Middle Income	European Region	Bezmialem Vakif University Medical School Hospital	Hospitalised patients aged >16 years	Klebsiella pneumoniae	Enterobacteriaceae	Meropenem or imipenem	CARBAPENEMS	B-LACTAM	Gram-negative	Critical	SDR	CRKP	CRSKP	190	45.702	22.77
24	24	Healthcare-associated Gram-negative bloodstream infections: antibiotic resistance and predictors of mortality	Ergönül, Ö; Aydin, M.; Azap, A.; Başaran, S.; Tekin, S.; Kaya, Ş; Gülsün, S.; Yörük, G.; Kurşun, E.; Yeşilkaya, A.; Şimşek, F.; Yılmaz, E.; Bilgin, H.; Hatipoğlu, Ç; Cabadak, H.; Tezer, Y.; Togan, T.; Karaoğlan, I.; İnan, A.; Engin, A.; Alışkan, H. E.; Yavuz, SŞ; Erdinç, Ş; Mulazimoglu, L.; Azap, Ö; Can, F.; Akalın, H.; Timurkaynak, F.;	Ergönül, 2016	2016	Turkey	Upper Middle Income	European Region	Multi-centre study included 17 tertiary care centres	All patients with HA GN-BSIs in these centres in 2013 were included in the study	Acinetobacter baumanii, Peseudomonas aeruginosa, Enterobacteriacae, Klebsciella Pneumoniae	Multiple	Ertapenem, meropenem and imipenem	CARBAPENEMS	B-LACTAM	Gram-negative	Critical	SDR	CRGN	CSGN	831	379	236
25	25	Epidemiology, risk factors and outcomes of multi-drug-resistant bloodstream infections in haematopoietic stem cell transplant recipients: importance of previous gut colonization	Ferreira, A. M. and Moreira, F. and Guimaraes, T. and Spad√£o, F. and Ramos, J. F. and Batista, M. V. and Filho, J. S. and Costa, S. F. and Rocha, V.	Ferreira, 2018	2018	Brazil	Upper Middle Income	Americas	University of Sao Paulo Medical Centre with 2200 beds	Patients age>18 years at time of trans- plant, and autologous or allogeneic transplant	Pseudomonas aeruginosa, Klebsciella Pneumoniae, Acinetobacter baumanii, E. faecium, E. Faecalis, Staphylococcus aureus	Multiple	Multiple	MULTIPLE	MULTIPLE	Multiple	Critical	MDR	MDR	non-MDR	62	25	10
26	26	Risk factors for extensive drug-resistance and mortality in geriatric inpatients with bacteremia caused by Acinetobacter baumannii	Fu, Q. and Ye, H. and Liu, S.	Fu, 2015	2015	China	Upper Middle Income	Western Pacific Region	Geriatric inpatients (aged 65 and over)	Geriatric inpatients older than 65 yo	Acinetobacter baumanii	Moraxellaceae	Multiple	AMINOGLYCOSIDES, PENICILIN, B-LACTMASE INHIBITORS, CARBAPENEMS, FLUROQUINOLONES, TRIMETHOPRIM-SULFAMETHOXAZOLE, CEPHALOSPORINS, AMPICILIN-SULBACTAM, POLY-MYXINS, TETRACYCLINES	MULTIPLE	Gram-negative	Critical	XDR	XDR	non-XDR	125	39	31	36.7	15.9		31				80						16		28	10		11	20					22
27	27	Risk factors for vancomycin-resistant Enterococcus faecalis bacteremia in hospitalized patients: An analysis of two case-control studies	Furtado, G. H. C. and Mendes, R. E. and Campos Pignatari, A. C. and Wey, S. B. and Medeiros, E. A. S.	Furtado, 2006	2006	Brazil	Upper Middle Income	Americas	Hospital Sa ̃o Paulo, a 680-bed university-affiliated hospital	All patients who had nosocomial VRE bloodstream infection between January 2000 and December 2002	Enterococcus faecalis	Enterococcus spp	Vancomycin	GLYCOPEPTIDES	NON B-LACTAM	Gram-positive	High	SDR	VRE	VSE	89	34		57.7			13				56.6			7	12		9					9	3	3
28	28	Factors associated with bacteremia due to multidrug-resistant Gram-negative bacilli in hematopoietic stem cell transplant recipients	Garnica, M. and Maiolino, A. and Nucci, M.	Garnica, 2009	2009	Brazil	Upper Middle Income	Americas	Hospital Universitário Clementino Fraga Filho	All patients who had developed bacteremia due to at least one MDRGN isolate	Klebsiella pneumoniae, Pseudomonas aeruginosa, Citrobacter freudii, Acinetobacter spp, Enterobacter spp, Escherichia coli	Multiple	Ceftazidime and cefepime, imipenem, piperacillin-tazobactam	MULTIPLE	MULTIPLE	Gram-negative	Critical	MDR	MDR	non-MDR	54	10	4			21.5					52		6				2					0			2
29	29	Tendency of resistance to ciprofloxacin in bacteriemias due to Escherichia coli	Gaytán, J. J. A.; Mancilla, G. C.; Meza, H. A. R.; Padilla, P. A. V.; González, C. Y. A.; Lara, C. E. G.;	Gaytán, 2006	2006	Mexico	Upper Middle Income	Americas	Medicine school Hospital, Monterrey	All Patients with positive blood culture	Escherichia coli	Enterobacteriaceae	Ciprofloxacin	QUINOLONES	NON B-LACTAM	Gram-negative	Critical	SDR	CiREC	CiSEC	50	26	4								55		15			12	2		7					6	20
30	30	Clinical study of carbapenem sensitive and resistant Gram-negative bacteremia in neutropenic and nonneutropenic patients: The first series from India	Ghafur, A. K. and Vidyalakshmi, P. R. and Kannaian, P. and Balasubramaniam, R.	Ghafur, 2014	2014	India	Lower Middle Income	South-East Asian Region	Apollo Specialty Hospital, a 300- bedded tertiary care Oncology, neurosurgical and orthopedic center in South India	Neutropenic and nonneutropenic patients	Escherichia coli, Klebsciella Pneumoniae, Pseudomonas aureginosa, Acinetobacter baumanii	Multiple	Piperacillin-tazobactam, gentamicin, amikacin, netilmycin, ceftazidime, cefoperazone-sulbactam, cefepime, cefepime/tazobactam, imipenem, meropenem, ciprofloxacin, trimethoprim/sulfamethoxazole andtigecycline	MULTIPLE	MULTIPLE	Gram-negative	Critical	MDR	MDR	non-MDR	141	44	28								43.09
31	31_1	Frailty and Neutrophil Lymphocyte Ratio as Predictors of Mortality in Patients with Catheter-Associated Urinary Tract Infections or Central Line-Associated Bloodstream Infections in the Neurosurgical Intensive Care Unit: Insights from a Retrospective Study in a Developing Country	Goda, R, Sharma R, Borkar SA, Katiyar V, Narwal P, Ganeshkumar A, Mohapatra S, Suri A, Kapil A, Chandra PS, Kale SS.	Goda, 2022	2022	India	Lower Middle Income	South-East Asian Region	Department of Neurosurgery, All India Institute of Medical Sciences, New Delhi, India, a tertiarycare apex referral center.	all patients admitted to the neurosurgical ICU between January 2018 and December 2019 with microbiological evidence of CLABSI and CAUTI using culture reports and antimicrobial susceptibility results	Multiple	Multiple	Multiple	MULTIPLE	MULTIPLE	Multiple	Multiple	MDR	MDR	non-MDR	30	8	1
31	31_2	Frailty and Neutrophil Lymphocyte Ratio as Predictors of Mortality in Patients with Catheter-Associated Urinary Tract Infections or Central Line-Associated Bloodstream Infections in the Neurosurgical Intensive Care Unit: Insights from a Retrospective Study in a Developing Country	Goda, R, Sharma R, Borkar SA, Katiyar V, Narwal P, Ganeshkumar A, Mohapatra S, Suri A, Kapil A, Chandra PS, Kale SS.	Goda, 2022	2022	India	Lower Middle Income	South-East Asian Region	Department of Neurosurgery, All India Institute of Medical Sciences, New Delhi, India, a tertiarycare apex referral center.	all patients admitted to the neurosurgical ICU between January 2018 and December 2019 with microbiological evidence of CLABSI and CAUTI using culture reports and antimicrobial susceptibility results	Multiple	Multiple	Multiple	MULTIPLE	MULTIPLE	Multiple	Multiple	XDR	XDR	non-XDR	30	20	8
32	32	[Effect of adequate initial antimicrobial therapy on mortality in critical patients with Pseudomonas aeruginosa bacteremia]	González, A. L.; Leal, A. L.; Cortés, J. A.; Sánchez, R.; Barrero, L. I.; Castillo, J. S.; Álvarez, C. A.;	González, 2014	2014	Colombia	Upper Middle Income	Americas	17 public and private tertiary hospitals	Hospitalised patients aged >18 years old in need of intensive care	Pseudomonas aeruginosa	Pseudomonadaceae	Amikacin, Gentamicin, Cefepime,Ceftazidime, Piperacilina-tazobactam, Ciprofloxacin,a Levofloxacin, Imipenem,Meropenem, Aztreonam	MULTIPLE	MULTIPLE	Gram-negative	Critical	MDR	MDR	non-MDR	233	92
33	33	Risk factors and outcomes of hospitalized patients with blood infections caused by multidrug-resistant Acinetobacter baumannii complex in a hospital of Northern China	Guo, N. and Xue, W. and Tang, D. and Ding, J. and Zhao, B.	Guo, 2016	2016	China	Upper Middle Income	Western Pacific Region	General Hospi- tal of Shenyang Military	All patients	Acinetobacter baumanii	Moraxellaceae	Aminoglycosides, antipseudomonal penicillins, carbapenems, cephalosporins, and quinolones	AMINOGLYCOSIDES, PENICILINS, CARBAPENEMS, CEPHALOSPORINS, QUINOLONES	MULTIPLE	Gram-negative	Critical	MDR	MDR	non-MDR	87	64	38				51				60.61	20.63											39
34	34	Staphylococcemia mortality: Influence of methicillin resistance and site of infection acquisition in a patient's cohort from Medellin, Colombia	Hincapié, C.; Galeano, J. A.; Tibaduiza, M. F.; Restrepo, C. A.; Garcés, D.; Caraballo, C.; Echeverri, L.; Ascuntar, J.; Luz, L. A.; Jaimes, F. A.;	Hincapié, 2020	2020	Colombia	Upper Middle Income	Americas	Two tertiary level hospitals: one with 662 and the other with 602 beds	Patients with positive blood cultures >16 yo, collected between 2012 and 2016	Staphylococcus aureus	Staphylococcaceae	Methicillin	PENICILIN	B-LACTAM	Gram-positive	High	SDR	MRSA	MSSA	1201	292	219				239				56		115	52		77
35	35_1	Bloodstream infections in cancer patients. Risk factors associated with mortality	Islas-Muñoz, B.; Volkow-Fernández, P.; Ibanes-Gutiérrez, C.; Villamar-Ramírez, A.; Vilar-Compte, D.; Cornejo-Juárez, P.;	Islas-Muñoz, 2018	2018	Mexico	Upper Middle Income	Americas	A 135-bed cancer referral center in Mexico City	All patients with positive blood cultures detected and recorded	Escherichia coli, Klebsiella spp. and Enterobacter	Enterobacteriaceae			B-LACTAM	Gram-negative	Critical	ESBL	ESBL+	ESBL-	271	123	37												76	91				81				42
35	35_2	Bloodstream infections in cancer patients. Risk factors associated with mortality	Islas-Muñoz, B.; Volkow-Fernández, P.; Ibanes-Gutiérrez, C.; Villamar-Ramírez, A.; Vilar-Compte, D.; Cornejo-Juárez, P.;	Islas-Muñoz, 2018	2018	Mexico	Upper Middle Income	Americas	A 135-bed cancer referral center in Mexico City	All patients with positive blood cultures detected and recorded	Pseudomonas aeruginosa, Acinetobacter baumanii.	Multiple	Third-generation cephalosporins and carbapenems	CARBAPENEMS and CEPHALOSPORINS	B-LACTAM	Gram-negative	Critical	MDR	MDR	non-MDR	43	9	6												6	3				6				3
35	35_3	Bloodstream infections in cancer patients. Risk factors associated with mortality	Islas-Muñoz, B.; Volkow-Fernández, P.; Ibanes-Gutiérrez, C.; Villamar-Ramírez, A.; Vilar-Compte, D.; Cornejo-Juárez, P.;	Islas-Muñoz, 2018	2018	Mexico	Upper Middle Income	Americas	A 135-bed cancer referral center in Mexico City	All patients with positive blood cultures detected and recorded	Staphylococcus aureus, Enterococcus faecium	Multiple	Methilicin, vancomycin	MULTIPLE	MULTIPLE	Gram-positive	High	SDR	MRSA or VRE	MSSA or VSE	49	6	2												3	5				3				3
36	36	An Update to Enterococcal Bacteremia: Epidemiology, Resistance, and Outcome	Jafari, S. and Abdollahi, A. and Sabahi, M. and Salehi, M. and Asadollahi-Amin, A. and Hasannezhad, M. and Seifi, A.	Jafari, 2020	2020	Iran	Lower Middle Income	Eastern Mediterranean Region	A tertiary referral colligates hospital in Tehran	All cases of positive blood cultures with Enterococcus spp.	Enterococcus spp (faecalis and faecium)	Enterococcus spp	Vancomycin	GLYCOPEPTIDES	NON B-LACTAM	Gram-positive	High	SDR	VRE	VSE	73	51.83	29.5949	36.6			29.5949	16.46			58.55		23.2198	29.5949		1.0366	10.366		8.44829		6.32326	15.86
37	37	Attributable mortality of imipenem-resistant nosocomial Acinetobacter baumannii bloodstream infection	Jamulitrat, S. and Pranee Arunpan, R. N. and Parichart Phainuphong, R. N.	Jamulitrat, 2009	2009	Thailand	Upper Middle Income	South-East Asian Region	Songklanagarind Hospital, an 850-bed medical school, training, and referral center in the south of Thailand.The hospital has three intensive care units (ICUs), a 19-bed adult medical-surgical ICU, a seven- bed pediatric ICU, and a 15-unit neonatal ICU	Medical patients who who were cared for primarily by an internis	Acinetobacter baumanii	Moraxellaceae	Imipenem	CARBAPENEMS	B-LACTAM	Gram-negative	Critical	SDR	IRAB	ISAB	198	67	34.974	37	32	16					56.1	19.4	36.984			42.009												14.003	33.031
38	38	Risk factors for carbapenem resistant bacteraemia and mortality due to gram negative bacteraemia in a developing country	Kalam, K. and Qamar, F. and Kumar, S. and Ali, S. and Baqi, S.	Kalam, 2014	2014	Pakistan	Lower Middle Income	Eastern Mediterranean Region	Sindh Institute of Urology and Transplantation (SIUT) in Karachi (500-bed urban tertiary care hospital.)	All hospitalized patients >15 years of age, admitted under the nephrology, urology, gastroenterology, oncology and intensive care services with BSI confirmed	Klebsciella pneumoniae, Escherichia coli, pseudomonas aureginosa, acinetobacter baumanii, oochrobacter, citrobacter and brevendimonas vesicularis, stenotrophomonas	Multiple	Ampicilin, B-lactam combinations, ceftriaxone, coprofloxacin, imipenem, amikacin, cotrimoxazole, aztreonam, polymyxinB	MULTIPLE	MULTIPLE	Gram-negative	Critical	MDR	MDR	non-MDR	243	117	54				32				42.5	18.8	40	24	73										114		42		58
39	39	Clinical characteristics and prognosis of carbapenem-resistant klebsiella pneumoniae infection of critical patients	Li, H. and Zheng, Y. and Yang, X. and Zhang, P. and Xiao, W. and Yang, M.	Li, 2019	2019	China	Upper Middle Income	Western Pacific Region	Hospital of Anhui Medical University	In-patients with severe CRKP vs CSKP patients	Klebsiella pneumoniae	Enterobacteriaceae	Third generations of cephalosporin, carbapenem antibiotics, Ceftazidime, Ampicillin / Sulbactam	CARBAPENEMS	B-LACTAM	Gram-negative	Critical	MDR	CRKP	CSKP	40	19	8	21			11	12					5	8		0	2			1			2	4				6
40	40	Risk factors of mortality in bloodstream infections caused by Klebsiella pneumonia: A single-center retrospective study in China	Li, L. and Huang, H.	Li, 2017	2017	China	Upper Middle Income	Western Pacific Region	1800-bed tertiary care university teaching hospital in Shanghai	All patients with KP bacteremia	Klebsiella pneumoniae	Enterobacteriaceae	Aminoglycosides (amikacin, gentamicin, or netilmicin), fluoroquinolones (ofloxacin or ciprofloxacin), and cephalosporins (cefazolin, cefotaxime, cefox- itin, ceftriaxone, ceftazidime, or cefepime)	MULTIPLE	MULTIPLE	Gram-negative	Critical	MDR	MDR	non-MDR	104	76	23
41	41	Carbapenem-resistant and cephalosporin-susceptible pseudomonas aeruginosa: A notable phenotype in patients with bacteremia	Li, S. and Jia, X. and Li, C. and Zou, H. and Liu, H. and Guo, Y. and Zhang, L.	Li, 2018	2018	China	Upper Middle Income	Western Pacific Region	3,200-bed tertiary university-affiliated hospital located in Southwest China.	All patients for whom blood culture results were positive for K. pneu- moniae from January 1996 to May 2001 were eligible for inclusion	Pseudomonas aeruginosa	Pseudomonadaceae	imipenem, meropenem	CARBAPENEMS	B-LACTAM	Gram-negative	Critical	SDR	CRPA	CSPA	126	63	17	30							63		19	15			12	18	13	14		13	15	20			13	15
42	42	Clinical and Mortality Risk Factors in Bloodstream Infections with Carbapenem-Resistant Enterobacteriaceae	Li, X. and Ye, H.	Li, 2017	2017	China	Upper Middle Income	Western Pacific Region	Hospital of Capital Medical University, China	All cases of bloodstream in- fections with Enterobacteriaceae that occurred during the period between January 2013 and October 2015	Enterobacteriaceae	Enterobacteriaceae	imipenem, meropenem, or ertapenem	CARBAPENEMS	B-LACTAM	Gram-negative	Critical	SDR	CREN	CSEN	148	26	17	25.4	11.1		20						10			0	9		19	4	13	13	6				0	11	10
43	43	Five-year change of prevalence and risk factors for infection and mortality of carbapenem-resistant Klebsiella pneumoniae bloodstream infection in a tertiary hospital in North China	Li, Y. and Li, J. and Hu, T. and Hu, J. and Song, N. and Zhang, Y. and Chen, Y.	Li, 2020	2020	China	Upper Middle Income	Western Pacific Region	Second hospital of Hebei Medical University, which is a grade III, class A university affiliated hospital in Shijiazhuang, Hebei prov- ince in North China with 2800 beds.	All the adult inpa- tients (age ≥ 18 years) with positive blood cultures of KP, both CRKP and CSKP, who met diagnostic criteria of BSI according to the CDC / NHSN standard	Klebsiella pneumoniae	Enterobacteriaceae	Ertapenem, imipenem and/or meropenem	CARBAPENEMS	B-LACTAM	Gram-negative	Critical	SDR	CRKP	CSKP	492	164	72	31	30	14	116				56	29	54	87	121		34	72	37	19		22	14	24
44	44	Outcomes and Risk Factors of Bloodstream Infections Caused by Carbapenem-Resistant and Non-Carbapenem-Resistant Klebsiella pneumoniae in China	Liang, X, Chen P, Deng B, Sun FH, Yang Y, Yang Y, He R, Qin M, Wu Y, Yang F, Tian GB, Dai M.	Liang, 2021	2021	China	Upper Middle Income	Western Pacific Region	10 tertiary hospitals in Guangdong Province, China	All patients between 2010 and 2018,	Klebsiella pneumoniae	Enterobacteriaceae	Multiple	CARBAPENEMS	B-LACTAM	Gram-negative	Critical	SDR	CRKP	CSKP	103	56	22	28.5		14	20				27		17	20	51	8	6	3	4	2		5	1				5	16	18
45	45_1	Epidemiology and burden of multidrug-resistant bacterial infection in a developing country	Lim, C. and Takahashi, E. and Hongsuwan, M. and Wuthiekanun, V. and Thamlikitkul, V. and Hinjoy, S. and Day, N. P. J. and Peacock, S. J. and Limmathurotsakul, D.	Lim, 2016	2016	Thailand	Upper Middle Income	South-East Asian Region	15 provincial hospitals in Northeast Thailand	All patients	Staphylococcus aureus	Staphylococcaceae	Multiple	MULTIPLE	MULTIPLE	Gram-positive	High	MDR	MDR	non-MDR		2017	299
45	45_2	Epidemiology and burden of multidrug-resistant bacterial infection in a developing country	Lim, C. and Takahashi, E. and Hongsuwan, M. and Wuthiekanun, V. and Thamlikitkul, V. and Hinjoy, S. and Day, N. P. J. and Peacock, S. J. and Limmathurotsakul, D.	Lim, 2016	2016	Thailand	Upper Middle Income	South-East Asian Region	15 provincial hospitals in Northeast Thailand	All patients	Escherichia coli	Enterobacteriaceae	Multiple	MULTIPLE	MULTIPLE	Gram-negative	Critical	MDR	MDR	non-MDR		144	19.872
45	45_3	Epidemiology and burden of multidrug-resistant bacterial infection in a developing country	Lim, C. and Takahashi, E. and Hongsuwan, M. and Wuthiekanun, V. and Thamlikitkul, V. and Hinjoy, S. and Day, N. P. J. and Peacock, S. J. and Limmathurotsakul, D.	Lim, 2016	2016	Thailand	Upper Middle Income	South-East Asian Region	15 provincial hospitals in Northeast Thailand	All patients	Klebsiella pneumoniae	Enterobacteriaceae	Multiple	MULTIPLE	MULTIPLE	Gram-negative	Critical	MDR	MDR	non-MDR		288	6.912
45	45_4	Epidemiology and burden of multidrug-resistant bacterial infection in a developing country	Lim, C. and Takahashi, E. and Hongsuwan, M. and Wuthiekanun, V. and Thamlikitkul, V. and Hinjoy, S. and Day, N. P. J. and Peacock, S. J. and Limmathurotsakul, D.	Lim, 2016	2016	Thailand	Upper Middle Income	South-East Asian Region	15 provincial hospitals in Northeast Thailand	All patients	Pseudomonas aeruginosa	Pseudomonadaceae	Multiple	MULTIPLE	MULTIPLE	Gram-negative	Critical	MDR	MDR	non-MDR		94	4.136
45	45_5	Epidemiology and burden of multidrug-resistant bacterial infection in a developing country	Lim, C. and Takahashi, E. and Hongsuwan, M. and Wuthiekanun, V. and Thamlikitkul, V. and Hinjoy, S. and Day, N. P. J. and Peacock, S. J. and Limmathurotsakul, D.	Lim, 2016	2016	Thailand	Upper Middle Income	South-East Asian Region	15 provincial hospitals in Northeast Thailand	All patients	Acinetobacter baumanii	Moraxellaceae	Multiple	MULTIPLE	MULTIPLE	Gram-negative	Critical	MDR	MDR	non-MDR		864	350.784
46	46	Predictive factors for sepsis by carbapenem resistant Gram-negative bacilli in adult critical patients in Rio de Janeiro: A case-case-control design in a prospective cohort study	Lima, E. M. and Cid, P. A. and Beck, D. S. and Pinheiro, L. H. Z. and Tonh√°, J. P. S. and Alves, M. Z. O. and Louren√ßo, N. D. and Santos, R. Q. and Asensi, M. D. and Marques, J. A. and Bandeira, C. S. and Rodrigues, C. A. S. and Gomes Junior, S. C. S. and Gomes, M. Z. R. and Magalh√£es, G. R. A. A. and Silva, P. P. and Reis Di Chiara, S. M. S. A. S. and Machado, A. A. S. and Tozo, T. M. and Ros…	Lima, 2020	2020	Brazil	Upper Middle Income	Americas	Tertiary public hospital in Rio de Janeiro	All patients with sepsis whose blood and other samples’ cultures were collected and antimicrobial therapy was instituted, for two or more days, in an adult clinical-surgical ICU	Acinetobacter baumanii, Peseudomonas aeruginosa, Enterobacteriacae, Klebsciella Pneumoniae, S maltophilia, B cepacia, P mirabilis, K arogenes, P stuarti, S marcesens	Multiple	Ertapenem, imipenem and/or meropenem	CARBAPENEMS	B-LACTAM	Gram-negative	Critical	SDR	CR	CS	90	60	30	26.5							62		24	26			21				2	30	10
47	47	Clinical, epidemiological and microbiological characterization of bacteremia produced by carbapenem-resistant enterobacteria in a university hospital in C√≥rdoba, Argentina	Lipari, F. G. and Hern√°ndez, D. and Vilar√≥, M. and Caeiro, J. P. and Saka, H. A.	Lipari, 2020	2020	Argentina	Upper Middle Income	Americas	Private University Hospital (400 beds)	All patients having positive blood cultures between 2015-2018	Enterobacteriaceae (enterobacter cloacae, Klebsciella pneumoniae, Escherichia coli, Serratia marcesens, citrobacter freundii)	Enterobacteriaceae	imipenem, meropenem o ertapenem	CARBAPENEMS	B-LACTAM	Gram-negative	Critical	SDR	CREN	CSEN	84	42	22				32				65		15									6
48	48	Risk factors and outcomes for carbapenem-resistant Klebsiella pneumoniae bacteremia in onco-hematological patients	Liu, J. and Wang, H. and Huang, Z. and Tao, X. and Li, J. and Hu, Y. and Dou, Q. and Zou, M.	Liu, 2019	2019	China	Upper Middle Income	Western Pacific Region	University-affiliated tertiary teaching hospital with three separate departments for onco-hematological disorders and a department for hematopoietic stem cell transplantation	All patients who were admitted to the onco-hematology departments were enrolled if they had one episode of K. pneumoniae bacteremia	Klebsiella pneumoniae	Enterobacteriaceae		CARBAPENEMS	B-LACTAM	Gram-negative	Critical	SDR	CRKP	CSKP	89	20	11								23		10			0	2				4						1	2	12
49	49	Risk and prognostic factors for multidrug-resistant Acinetobacter baumannii complex bacteremia: A retrospective study in a tertiary hospital of West China	Liu, Q. and Li, W. and Du, X. and Li, W. and Zhong, T. and Tang, Y. and Feng, Y. and Tao, C. and Xie, Y.	Liu, 2015	2015	China	Upper Middle Income	Western Pacific Region	Tertiary Hospital of West China	Patients aged > = 18 years, with at least one blood culture positive for A. baumannii complex	Acinetobacter baumanii	Moraxellaceae	Aminoglycosides, anti-pseudomonal penicillins, carbapenems, cephalosporins, and quinolones	AMINOGLYCOSIDES, ANTI-PSEUDOMONAL PENICILINS, CARBAPENEMS, CEPHALOSPORINS, QUINOLONES	MULTIPLE	Gram-negative	Critical	MDR	MDR	non-MDR	241	182	50				109				52.423	18.507	56	77	111		22	46	13	20			130				8	130	37
50	50	Polymicrobial Bacteremia Involving Klebsiella pneumoniae in Patients with Complicated Intra-Abdominal Infections: Frequency, Co-Pathogens, Risk Factors, and Clinical Outcomes	Liu, Q. and Wu, J. and Wang, Z. and Wu, X. and Wang, G. and Ren, J.	Liu, 2019	2019	China	Upper Middle Income	Western Pacific Region	Jinling Hospital, Nanjing, China	Patients with KPB who had at least one positive blood culture for KP and exhibited clinical symp- toms consistent with bacteremia were considered for the in- clusion in the study.	Klebsiella pneumoniae	Enterobacteriaceae	imipenem	CARBAPENEMS	B-LACTAM	Gram-negative	Critical	SDR	CRKP	CSKP	98	70	30
51	51	Prospective multi-center evaluation on risk factors, clinical characteristics and outcomes due to carbapenem resistance in Acinetobacter baumannii complex bacteraemia: experience from the Chinese Antimicrobial Resistance Surveillance of Nosocomial Infections (CARES) Network	Liu, Y. and Wang, Q. and Zhao, C. and Chen, H. and Li, H. and Wang, H. and Cares Network, Obot	Liu, 2020	2020	China	Upper Middle Income	Western Pacific Region	13 tertiary-care hospitals with more than 1500 beds, equivalent quality controls, skilled facilities and qualified specialties	All patients with CRAB or CSAB	Acinetobacter baumanii	Moraxellaceae	Meropenem, imipenem	CARBAPENEMS	B-LACTAM	Gram-negative	Critical	SDR	CRAB	CSAB	317	229	60				129				59		60	73	73		34		47	54	23	22	45				4	46	131
52	52	Attributable mortality and excess length of stay associated with third-generation cephalosporin-resistant Enterobacterales bloodstream infections: a prospective cohort study in Suva, Fiji	Loftus, MJ, Young-Sharma TEMW, Lee SJ, Wati S, Badoordeen GZ, Blakeway LV, Byers SMH, Cheng AC, Cooper BS, Cottingham H, Jenney AWJ, Hawkey J, Macesic N, Naidu R, Prasad A, Prasad V, Tudravu L, Vakatawa T, van Gorp E, Wisniewski JA, Rafai E, Peleg AY, Stewardson AJ.	Loftus, 2022	2022	Fiji	Upper Middle Income	Western Pacific Region	Colonial War Memo- rial Hospital (CWMH) in Suva, over eight months from July 2020 through February 2021.	All patients with an Enterobacterales BSI were eligible if they were admitted to CWMH at the time of or up to 48 hours after collec- tion of their index blood culture	Multiple	Enterobacteriaceae		CEPHALOSPORINS	B-LACTAM	Gram-negative	Critical	SDR	CREN	CSEN	162	66	20	13		11					56.1		34	12	19	28										1	12		41
53	53_1	Risk factors and outcomes associated with vancomycin-resistant Enterococcus faecium and ampicillin-resistant Enterococcus faecalis bacteraemia: A 10-year study in a tertiary-care centre in Mexico City	Lopez-Luis, B. A. and Sifuentes-Osornio, J. and Lambra√±o-Castillo, D. and Ortiz-Brizuela, E. and Ram√≠rez-Fontes, A. and Tovar-Calder√≥n, Y. E. and Leal-Vega, F. J. and Bobadilla-Del-Valle, M. and Ponce-de-Le√≥n, A.	Lopez-Luis, 2020	2020	Mexico	Upper Middle Income	Americas	A 225-bed tertiary-care hospital in Mexico City	Patients aged >18 years with at least one episode of E. faecium or E. faecalis bacteraemia	Enterococcus faecalis	Enterococcus spp	Vancomycin	GLYCOPEPTIDES	NON B-LACTAM	Gram-positive	High	SDR	VRE	VSE	192	107	34				41				51		55		102		24		4	23	29	13		44			3		36
53	53_2	Risk factors and outcomes associated with vancomycin-resistant Enterococcus faecium and ampicillin-resistant Enterococcus faecalis bacteraemia: A 10-year study in a tertiary-care centre in Mexico City	Lopez-Luis, B. A. and Sifuentes-Osornio, J. and Lambra√±o-Castillo, D. and Ortiz-Brizuela, E. and Ram√≠rez-Fontes, A. and Tovar-Calder√≥n, Y. E. and Leal-Vega, F. J. and Bobadilla-Del-Valle, M. and Ponce-de-Le√≥n, A.	Lopez-Luis, 2020	2020	Mexico	Upper Middle Income	Americas	A 225-bed tertiary-care hospital in Mexico City	Patients aged >18 years with at least one episode of E. faecium or E. faecalis bacteraemia	Enterococcus faecalis	Enterococcus spp	Ampicilin	PENICILIN	B-LACTAM	Gram-positive	High	SDR	ARE	ASE	147	18	5				4				49		6		13		3		1		1	5		3			1		9
54	54	Antimicrobial resistance patterns, clinical features, and risk factors for septic shock and death of nosocomial e coli bacteremia in adult patients with hematological disease	Ma, J. and Li, N. and Liu, Y. and Wang, C. and Liu, X. and Chen, S. and Xie, X. and Gan, S. and Wang, M. and Cao, W. and Wang, F. and Liu, Y. and Wan, D. and Sun, L. and Sun, H.	Ma, 2017	2017	China	Upper Middle Income	Western Pacific Region	Hospital of Zhengzhou University, Henan Province,	Hematological patients aged ≥14 years were enrolled if they had at least 1 episode of E coli bacteremia.	Escherichia coli	Enterobacteriaceae	Imipenem,Ertapenem,Amikacin Piperacillin/tazobatam Cefoperazone/sulbactam Cefepime, Cefazidime Gentamicin, Aztreonam SMZ-TMP Levofloxacin Cefatriaxone	MULTIPLE	MULTIPLE	Gram-negative	Critical	ESBL	ESBL+	ESBL-	113	70	15								35		35				1
55	55	Nosocomial bloodstream infections caused by Klebsiella pneumoniae: impact of extended-spectrum beta-lactamase (ESBL) production on clinical outcome in a hospital with high ESBL prevalence	Marra, A. R. and Wey, S. B. and Castelo, A. and Gales, A. C. and Cal, R. G. and Filho, J. R. and Edmond, M. B. and Pereira, C. A.	Marra, 2006	2006	Brazil	Upper Middle Income	Americas	A 624-bed university hospital, located in the state of São Paulo	All patients for whom blood culture results were positive for K. pneu- moniae from January 1996 to May 2001 were eligible for inclusion	Klebsiella pneumoniae	Enterobacteriaceae			B-LACTAM	Gram-negative	Critical	ESBL	ESBL+	ESBL-	108	56	18				31						31												37		8	23	9
56	56	The effect of colistin resistance and other predictors on fatality among patients with bloodstream infections due to Klebsiella pneumoniae in an OXA-48 dominant region	Meneküe and √áaƒü, Y. and I≈üƒ±k, M. E. and ≈ûahin, S. and Hacƒ±seyitoƒülu, D. and Can, F. and Ergonul, O.	Meneküe 2019	2019	Turkey	Upper Middle Income	European Region	Tertiary hospital with 465 beds	Adult patients older than 16 years of age in a tertiary hospital with 465 beds, covering the period January 1, 2011 to September 1, 2017.	Klebsiella pneumoniae	Enterobacteriaceae	Carbapenems	CARBAPENEMS	B-LACTAM	Gram-negative	Critical	SDR	CRKP	CSKP	210	111	77
57	57	Factors influencing survival in patients with multi-drug-resistant Acinetobacter bacteraemia	Metan, G. and Sariguzel, F. and Sumerkan, B.	Metan, 2009	2009	Turkey	Upper Middle Income	European Region	Erciyes University Gevher Nesibe Hospital, a tertiary care hospital with 1300 beds in Kayseri	Patients >16 years of age, had at least one blood culture positive for Acb complex, and had clinical signs of systemic infection	Acinetobacter baumanii	Moraxellaceae	Imipenem and meropenem	CARBAPENEMS	B-LACTAM	Gram-negative	Critical	SDR	CRAB	CSAB	100	54	41
58	58	Third generation cephalosporin resistant Enterobacteriaceae and multidrug resistant gram-negative bacteria causing bacteremia in febrile neutropenia adult cancer patients in Lebanon, broad spectrum antibiotics use as a major risk factor, and correlation with poor prognosis	Moghnieh, R. and Estaitieh, N. and Mugharbil, A. and Jisr, T. and Abdallah, D. I. and Ziade, F. and Sinno, L. and Ibrahim, A.	Moghnieh, 2015	2015	Lebanon	Upper Middle Income	Eastern Mediterranean Region	Makassed General Hospital, a 200-bed university hospital in Beirut	Adult cancer patients with fever and neutropenia, includ- ing those undergoing Hematopoietic Stem Cell Transplantation (HSCT), with positive blood cultures were selected	S. pneumoniae, S. aureus, Ncons, E. faecium, A. viridans , E. coli, Klebsiella spp., Pseudomonas aureginosa, P.mirabilis, Enterobacter, S. maltophilia, A. baumannii, Salmonella spp.	Multiple	Multiple	MULTIPLE	MULTIPLE	Multiple	Multiple	MDR	MDR	non-MDR	75	7	4										4							1
59	59	[Effect of nosocomial bacteremia caused by oxacillin-resistant Staphylococcus aureus on mortality and length of hospitalization]	Moreira, M. and Medeiros, E. A. and Pignatari, A. C. and Wey, S. B. and Cardo, D. M.	Moreira, 1998	1998	Brazil	Upper Middle Income	Americas	Hospital Sao Paulo, a 660-bed university-affiliated hospital	Alll patients with hospital infections (BSI)	Staphylococcus aureus	Staphylococcaceae	Oxacilin	PENICILIN	B-LACTAM	Gram-positive	High	SDR	ORSA	OSSA	142	71	40	32.7
60	60	Resistance Trend, Antibiotic Utilization and Mortality in Patients with E. coli Bacteraemia	Najmi, A. and Karimi, F. and Kunhikatta, V. and Varma, M. and Nair, S.	Najmi, 2019	2019	India	Lower Middle Income	South-East Asian Region	Hospital not specified	Patients 18 years and above who had experienced bloodstream infection with E. coli during five years from Jan 2013 through Dec 2017.	Escherichia coli	Enterobacteriaceae	Ampicilin/amoxicillin Cefotaxime/ceftriaxone Cefuroxime/Cefazolin/cefadroxil Cefpirome/cefepime Ciprofloxacin Amoxicillin-clavulanic-acid Trimethoprim-sulphametoxazole/Gentamicin /Netilmicin/ Imipenem / Piperacillin-tazobactam/ Cefoperazone-sulbactam/ Colistin	MULTIPLE	MULTIPLE	Gram-negative	Critical	ESBL	ESBL+	ESBL-	182	101	29.29
61	61	Retrospective comparative analysis of risk factors and outcomes in patients with carbapenem-resistant Acinetobacter baumannii bloodstream infections: Cefoperazone‚Äìsulbactam associated with resistance and tigecycline increased the mortality	Niu, T. and Xiao, T. and Guo, L. and Yu, W. and Chen, Y. and Zheng, B. and Huang, C. and Yu, X. and Xiao, Y.	Niu, 2018	2018	China	Upper Middle Income	Western Pacific Region	First Affiliated Hospital, College of Medicine, Zhejiang University,	Patients evaluated in this study included those with A. baumannii BSI hospitalized from January 2012 to December 2015	Acinetobacter baumanii	Moraxellaceae	imipenem, meropenem	CARBAPENEMS	B-LACTAM	Gram-negative	Critical	SDR	CRAB	CSAB	293	242	84										78	101	74		50	94	31	15		48	23
62	55	Epidemiology and risk factors of extensively drug-resistant Pseudomonas aeruginosa infections	Palavutitotai, N. and Jitmuang, A. and Tongsai, S. and Kiratisin, P. and Angkasekwinai, N.	Palavutitotai, 2018	2018	Thailand	Upper Middle Income	South-East Asian Region	2,200-bed, tertiary-care, uni- versity hospital in Bangkok,	Adults hospitalized patients with P. aeruginosa (PA) infections	Pseudomonas aeruginosa	Pseudomonadaceae	Gentamicin, Amikacin, Netilmicin, Imipenem, Meropenem, Doripenem, Ceftazidime, Cefipime,Ciprofloxacin,Pip_tazobactam,Colistin	MULTIPLE	MULTIPLE	Gram-negative	Critical	XDR	XDR	non-XDR	255	56	23	53.5	40.1		8				68	15.1	22				21	35	15	14		23	8	5	177		16	19	3
63	63	Active surveillance to determine the impact of methicillin resistance on mortality in patients with bacteremia and influences of the use of antibiotics on the development of MRSA infection	Porto, J. P. and Santos, R. O. and Gontijo Filho, P. P. and Ribas, R. M.	Porto, 2013	2013	Brazil	Upper Middle Income	Americas	University hospital in Brazil from January 1, 2010, to December 31, 2010	All hospitalised patients	Staphylococcus aureus	Staphylococcaceae	Methicillin	PENICILIN	B-LACTAM	Gram-positive	High	SDR	MRSA	MSSA	230	61	43.554	43.2	44.5						48.3	21.9	23	23			11		9
64	64	Clinical and molecular epidemiology of vancomycin-resistant Enterococcus faecium bacteremia from an Indian tertiary hospita	Rao C, Benu Dhawan, Sreenivas Vishnubhatla, Arti Kapill, Bimal Das, Seema Sood	Rao 2020	2020	India	Lower Middle Income	South-East Asian Region	Tertiary hospital in New Delhi	All hospitalised patients	Enterococcus faecium	Enterococcus spp	Vancomycin	GLYCOPEPTIDES	NON B-LACTAM	Gram-positive	High	SDR	VRE	VSE	173	73	27	34.47	43.31	22.99	21				35.06	23.48	31	20	30		10			9	4	6		44
65	65	High Mortality from Blood Stream Infection in Addis Ababa, Ethiopia, Is Due to Antimicrobial Resistance	Seboxa, T. and Amogne, W. and Abebe, W. and Tsegaye, T. and Azazh, A. and Hailu, W. and Fufa, K. and Grude, N. and Henriksen, T. H.	Seboxa, 2015	2015	Ethiopia	Low Income	African Region	Tertiary care hospital in Addis Ababa	Adult patients were recruited when there was a clinical suspicion of septicaemi	Escherichia coli	Enterobacteriaceae	Ceftriaxone; CTX, Cefotaxime	CEPHALOSPORINS	B-LACTAM	Gram-negative	Critical	SDR	CEREC	CESEC	16	10	10
66	66	Bloodstream infections caused by ESBL-producing E. coli and K. pneumoniae: Risk factors for multidrug-resistance	Serefhanoglu, K. and Turan, H. and Timurkaynak, F. E. and Arslan, H.	Serefhanoglu, 2009	2009	Turkey	Upper Middle Income	European Region	University Konya Medical and Research Center, a 200-bed academic tertiary care center, in Konya,	All adult patients (≥18 years old) whose blood cultures grew ESBL–EK during the study period were included	Enterobacteriaceae (Escherichia coli and Klebsiella Pneumoniae)	Enterobacteriaceae	Ciprofloxacin, ofloxacin, gentamicin, amikacin, netilmicin, piperacillin-tazobactam, cefepime, tetracycline, chloramphenicole, trimethoprim-sulfamethoxazole, and imipenem	MULTIPLE	MULTIPLE	Gram-negative	Critical	MDR	MDR	non-MDR	94	30	7			16.6					65.8	16.3	12	8		1	8		7	1		5	5				11	7	3
67	67	Multidrug resistant gram-negative bacilli as predominant bacteremic pathogens in liver transplant recipients	Shi, S. H. and Kong, H. S. and Xu, J. and Zhang, W. J. and Jia, C. K. and Wang, W. L. and Shen, Y. and Zhang, M. and Zheng, S. S.	Shi, 2009	2009	China	Upper Middle Income	Western Pacific Region	Tertiary-care university-a⁄li- ated hospital with 2000 beds	475 consecutive adult pa- tients undergoing ¢rst successful LTs between January 2003 and December 2006	S. maltophilia, Enterobacteriaceae, O. anthropi, Pseudo- monas species, and A. baumanii.	Multiple	Aztreonam, Piperacillin-tazobactam, Cipro£oxacin,Gentamicin,Ceftriaxone, Ceftazidime, Cefepime, Cefoperazone-sulbactam, Imipenem, Trimethoprim-sulfamethoxazole	MULTIPLE	MULTIPLE	Gram-negative	Critical	MDR	MDR	non-MDR	152	70	27.02					13.6			42.6	9.5	7
68	68_1	Bacteriological Profile and Antimicrobial Susceptibility Patterns of Gram-Negative Bloodstream Infection and Risk Factors Associated with Mortality and Drug Resistance: A Retrospective Study from Shanxi, China	Shi, N, Kang J, Wang S, Song Y, Yin D, Li X, Guo Q, Duan J, Zhang S.	Shi, 2022	2022	China	Upper Middle Income	Western Pacific Region	Second hospital of Shanxi Medical University, an educational 2700-bed inpatient center	All patients with BSIs from January 2015 to December 2019	Multiple	Multiple		CARBAPENEMS	B-LACTAM	Gram-negative	Critical	SDR	CRGN	CSGN	1018	65	29										18		32		13			2				11
68	68_2	Bacteriological Profile and Antimicrobial Susceptibility Patterns of Gram-Negative Bloodstream Infection and Risk Factors Associated with Mortality and Drug Resistance: A Retrospective Study from Shanxi, China	Shi, N, Kang J, Wang S, Song Y, Yin D, Li X, Guo Q, Duan J, Zhang S.	Shi, 2022	2022	China	Upper Middle Income	Western Pacific Region	Second hospital of Shanxi Medical University, an educational 2700-bed inpatient center	All patients with BSIs from January 2015 to December 2019	Multiple	Multiple				Gram-negative	Critical	ESBL	ESBL+	ESBL-	1018	347	33										192		198		82			52				89
68	68_3	Bacteriological Profile and Antimicrobial Susceptibility Patterns of Gram-Negative Bloodstream Infection and Risk Factors Associated with Mortality and Drug Resistance: A Retrospective Study from Shanxi, China	Shi, N, Kang J, Wang S, Song Y, Yin D, Li X, Guo Q, Duan J, Zhang S.	Shi, 2022	2022	China	Upper Middle Income	Western Pacific Region	Second hospital of Shanxi Medical University, an educational 2700-bed inpatient center	All patients with BSIs from January 2015 to December 2019	Multiple	Multiple				Gram-negative	Critical	MDR	MDR	non-MDR	1018	412	56
69	69_1	Implementation of global antimicrobial resistance surveillance system (GLASS) in patients with bacteremia	Sirijatuphat, R. and Sripanidkulchai, K. and Boonyasiri, A. and Rattanaumpawan, P. and Supapueng, O. and Kiratisin, P. and Thamlikitkul, V.	Sirijatuphat, 2018	2018	Thailand	Upper Middle Income	South-East Asian Region	Division of Infectious Diseases and HIV Medicine at Groote Schuur Hospital	All patients having blood culture specimens collected for clinical purposes during July 2016 and Febru- ary 2017 were included.	Escherichia coli	Enterobacteriaceae		CARBAPENEMS and CEPHALOSPORINS	B-LACTAM	Gram-negative	Critical	SDR	CREC	CSEC	206	106	23
69	69_2	Implementation of global antimicrobial resistance surveillance system (GLASS) in patients with bacteremia	Sirijatuphat, R. and Sripanidkulchai, K. and Boonyasiri, A. and Rattanaumpawan, P. and Supapueng, O. and Kiratisin, P. and Thamlikitkul, V.	Sirijatuphat, 2018	2018	Thailand	Upper Middle Income	South-East Asian Region	Division of Infectious Diseases and HIV Medicine at Groote Schuur Hospital	All patients having blood culture specimens collected for clinical purposes during July 2016 and Febru- ary 2017 were included.	Klebsiella pneumoniae	Enterobacteriaceae		CARBAPENEMS and CEPHALOSPORINS	B-LACTAM	Gram-negative	Critical	SDR	CRKP	CSKP	110	45	23
69	69_3	Implementation of global antimicrobial resistance surveillance system (GLASS) in patients with bacteremia	Sirijatuphat, R. and Sripanidkulchai, K. and Boonyasiri, A. and Rattanaumpawan, P. and Supapueng, O. and Kiratisin, P. and Thamlikitkul, V.	Sirijatuphat, 2018	2018	Thailand	Upper Middle Income	South-East Asian Region	Division of Infectious Diseases and HIV Medicine at Groote Schuur Hospital	All patients having blood culture specimens collected for clinical purposes during July 2016 and Febru- ary 2017 were included.	Pseudomonas aeruginosa	Pseudomonadaceae		CARBAPENEMS	B-LACTAM	Gram-negative	Critical	SDR	CRPA	CSPA	68	21	10
69	69_4	Implementation of global antimicrobial resistance surveillance system (GLASS) in patients with bacteremia	Sirijatuphat, R. and Sripanidkulchai, K. and Boonyasiri, A. and Rattanaumpawan, P. and Supapueng, O. and Kiratisin, P. and Thamlikitkul, V.	Sirijatuphat, 2018	2018	Thailand	Upper Middle Income	South-East Asian Region	Division of Infectious Diseases and HIV Medicine at Groote Schuur Hospital	All patients having blood culture specimens collected for clinical purposes during July 2016 and Febru- ary 2017 were included.	Acinetobacter baumanii	Moraxellaceae		CARBAPENEMS	B-LACTAM	Gram-negative	Critical	SDR	CRAB	CSAB	81	57	38
69	69_5	Implementation of global antimicrobial resistance surveillance system (GLASS) in patients with bacteremia	Sirijatuphat, R. and Sripanidkulchai, K. and Boonyasiri, A. and Rattanaumpawan, P. and Supapueng, O. and Kiratisin, P. and Thamlikitkul, V.	Sirijatuphat, 2018	2018	Thailand	Upper Middle Income	South-East Asian Region	Division of Infectious Diseases and HIV Medicine at Groote Schuur Hospital	All patients having blood culture specimens collected for clinical purposes during July 2016 and Febru- ary 2017 were included.	Salmonella spp.	Enterobacteriaceae	Fluoroquinolone	QUINOLONES	NON B-LACTAM	Gram-negative	High	SDR	FRS	FSS	4	2	0
69	69_6	Implementation of global antimicrobial resistance surveillance system (GLASS) in patients with bacteremia	Sirijatuphat, R. and Sripanidkulchai, K. and Boonyasiri, A. and Rattanaumpawan, P. and Supapueng, O. and Kiratisin, P. and Thamlikitkul, V.	Sirijatuphat, 2018	2018	Thailand	Upper Middle Income	South-East Asian Region	Division of Infectious Diseases and HIV Medicine at Groote Schuur Hospital	All patients having blood culture specimens collected for clinical purposes during July 2016 and Febru- ary 2017 were included.	Staphylococcus aureus	Staphylococcaceae	Methicillin	PENICILIN	B-LACTAM	Gram-positive	High	SDR	MRSA	MSSA	63	16	9
69	69_7	Implementation of global antimicrobial resistance surveillance system (GLASS) in patients with bacteremia	Sirijatuphat, R. and Sripanidkulchai, K. and Boonyasiri, A. and Rattanaumpawan, P. and Supapueng, O. and Kiratisin, P. and Thamlikitkul, V.	Sirijatuphat, 2018	2018	Thailand	Upper Middle Income	South-East Asian Region	Division of Infectious Diseases and HIV Medicine at Groote Schuur Hospital	All patients having blood culture specimens collected for clinical purposes during July 2016 and Febru- ary 2017 were included.	Enterococcus faecium	Enterococcus spp	Vancomycin	GLYCOPEPTIDES	NON B-LACTAM	Gram-positive	High	SDR	VRE	VSE	29	9	6
70	70	High mortality from carbapenem-resistant Klebsiella pneumoniae bloodstream infection	Soares, de Moraes L, Gomes Magalhaes GL, Material Soncini JG, Pelisson M, Eches Perugini MR, Vespero EC.	Soares, 2022	2022	Brazil	Upper Middle Income	Americas	Tertiary hospital in southern Brazil	Patients hospitalized from January 2015 to December 2018 who presented BSI by K. pneumoniae were included in this study	Klebsiella pneumoniae	Enterobacteriaceae		CARBAPENEMS	B-LACTAM	Gram-negative	Critical	SDR	CRKP	CSKP	107	28
71	71	The management and outcomes of Staphylococcus aureus bacteraemia at a South African referral hospital: A prospective observational study	Steinhaus, N. and Al-Talib, M. and Ive, P. and Boyles, T. and Bamford, C. and Davies, M. A. and Mendelson, M. and Wasserman, S.	Steinhaus, 2018	2018	South Africa	Upper Middle Income	African Region	Division of Infectious Diseases and HIV Medicine at Groote Schuur Hospital	Inpatients at Groote Schuur Hospital over 13 years of age, with a pure growth of S. aureus in one or more blood cultures.	Staphylococcus aureus	Staphylococcaceae	Methicillin	PENICILIN	B-LACTAM	Gram-positive	High	SDR	MRSA	MSSA	98	23														4
72	72	Effect of carbapenem resistance on outcomes of bloodstream infection caused by Enterobacteriaceae in low-income and middle-income countries (PANORAMA): a multinational prospective cohort study	Stewardson, A. J. and Marimuthu, K. and Sengupta, S. and Allignol, A. and El-Bouseary, M. and Carvalho, M. J. and Hassan, B. and Delgado-Ramirez, M. A. and Arora, A. and Bagga, R. and Owusu-Ofori, A. K. and Ovosi, J. O. and Aliyu, S. and Saad, H. and Kanj, S. S. and Khanal, B. and Bhattarai, B. and Saha, S. K. and Uddin, J. and Barman, P. and Sharma, L. and El-Banna, T. and Zahra, R. and Saleemi,…	Stewardson, 2019	2019	India, Egypt, Nigeria, Colombia, Ghana, Pakistan, Lebanon, Vietnam, Bangladesh	Multiple	Multiple	Tertiary-level hospital according to WHO definition	Patients aged 18–70 years undergoing HSCT (hematopoietic stem cell transplantation) from January 2013 to October 2015	Enterobacteriaceae (Escherichia coli, Klebsiella Pneumoniae, and others)	Enterobacteriaceae	Ertapenem, meropenem, imipenem, and colistin	CARBAPENEMS	B-LACTAM	Gram-negative	Critical	SDR	CREN	CSEN	297	123	43	3.7			54				46		41	27	77	11	24		5	6	10	13	3			2.5
73	73_1	Risk factors for mortality in patients with bloodstream infections during the pre-engraftment period after hematopoietic stem cell transplantation	Stoma, I. and Karpov, I. and Milanovich, N. and Uss, A. and Iskrov, I.	Stoma, 2016	2016	Belarus	Upper Middle Income	European Region	The Republican Center for Hematology and Bone Marrow Transplantation is a national clinical and research center for adult patients located in Minsk (150 beds)	Adult patients with microbiologically proven BSI in the pre-en- graftment period after HSCT (hematopoietic stem cell transplantation)	Acinetobacter baumannii or Pseudomonas aeruginosa	Moraxellaceae, Pseudomonadaceae	Imipenem/cilastatin or meropenem)	CARBAPENEMS	B-LACTAM	Gram-negative	Critical	SDR	CR	CS	135	23	17
73	73_2	Risk factors for mortality in patients with bloodstream infections during the pre-engraftment period after hematopoietic stem cell transplantation	Stoma, I. and Karpov, I. and Milanovich, N. and Uss, A. and Iskrov, I.	Stoma, 2016	2016	Belarus	Upper Middle Income	European Region	The Republican Center for Hematology and Bone Marrow Transplantation is a national clinical and research center for adult patients located in Minsk (150 beds)	Adult patients with microbiologically proven BSI in the pre-en- graftment period after HSCT (hematopoietic stem cell transplantation)	Enterobacteriaceae (Escherichia coli and Klebsiella Pneumoniae)	Enterobacteriaceae			B-LACTAM	Gram-negative	Critical	ESBL	ESBL+	ESBL-	135	24	6
73	73_3	Risk factors for mortality in patients with bloodstream infections during the pre-engraftment period after hematopoietic stem cell transplantation	Stoma, I. and Karpov, I. and Milanovich, N. and Uss, A. and Iskrov, I.	Stoma, 2016	2016	Belarus	Upper Middle Income	European Region	The Republican Center for Hematology and Bone Marrow Transplantation is a national clinical and research center for adult patients located in Minsk (150 beds)	Adult patients with microbiologically proven BSI in the pre-en- graftment period after HSCT (hematopoietic stem cell transplantation)	Staphylococcus aureus	Staphylococcaceae	Methicillin	PENICILIN	B-LACTAM	Gram-positive	High	SDR	MRSA	MSSA	135	15	4
74	74	Gram-Negative Bacteria Bloodstream Infections in Patients with Hematological Malignancies - The Impact of Pathogen Type and Patterns of Antibiotic Resistance: A Retrospective Cohort Study	Tang, Y, Xu C, Xiao H, Wang L, Cheng Q, Li X.	Tang, 2021	2021	China	Upper Middle Income	Western Pacific Region	Three university- affiliated hospitals in Hunan Province, China	All patients with episodes of GN-BSIs in patients (age ≥16 years) with hematologic malignancies from January 2010 to May 2018.	Multiple	Multiple		CARBAPENEMS	B-LACTAM	Gram-negative	Critical	SDR	CRGN	CSGN	835	78	27
75	75	Epidemiology of Klebsiella pneumoniae bloodstream infections in a teaching hospital: factors related to the carbapenem resistance and patient mortality	Tian, L. and Tan, R. and Chen, Y. and Sun, J. and Liu, J. and Qu, H. and Wang, X.	Tian, 2016	2016	China	Upper Middle Income	Western Pacific Region	A 1800-bed tertiary care university teaching hospital in Shanghai,	All KP-BSI patients between January 1, 2011, and December 31, 2015.	Klebsiella pneumoniae	Enterobacteriaceae		CARBAPENEMS	B-LACTAM	Gram-negative	Critical	SDR	CRKP	CSKP	114	33	14	50		26					51.7	16.26	11	21			3		4	12	5	3	1			2		6	10
76	76	Risk factors influencing clinical outcome in Staphylococcus aureus bacteraemia in a Turkish University Hospital	Topeli, A. and Unal, S. and Akalin, H. E.	Topeli, 2000	2000	Turkey	Upper Middle Income	European Region	A 1000-bed teaching hospital with an average of 18 000 adult ad- missions per year, four intensive care units (medical, surgical, neurosurgical and thoracic-cardiovascular), a burns unit	All adult patients with documented bacteraemia due to S. aureus between 1.5.1990 and 31.10.1994	Staphylococcus aureus	Staphylococcaceae	Methicillin	PENICILIN	B-LACTAM	Gram-positive	High	SDR	MRSA	MSSA	101	46	27	50.3	4.8		20				44.7	2.4	19			7									17
77	77	[Impact of methicillin resistance on mortality and surveillance of vancomycin susceptibility in bacteremias caused by Staphylococcus aureus]	Traverso, F. and Peluffo, M. and Louge, M. and Funaro, F. and Suasnabar, R. and Cepeda, R.	Traverso, 2010	2010	Argentina	Upper Middle Income	Americas	Chacabuco Hospital (clinic)	All adults aged 50 and over	Staphylococcus aureus	Staphylococcaceae	Methicillin	PENICILIN	B-LACTAM	Gram-positive	High	SDR	MRSA	MSSA	39	17	12										7		11														7
78	78	Bloodstream infection due to Escherichia coli in liver cirrhosis patients: clinical features and outcomes	Tu, B. and Bi, J. and Wu, D. and Zhao, P. and Shi, L. and Xie, Y. and Zhang, X. and Xu, Z. and Liu, S. and Wang, X. and Li, X. and Wang, F. and Qin, E.	Tu, 2018	2018	China	Upper Middle Income	Western Pacific Region	Beijing 302 Hospital	All adults diagnosed with decompensated liver cirrhosis infected with EC	Escherichia coli	Enterobacteriaceae	Cefoperazone, ceftriaxone, cefepime, cefotaxime, ceftazidime, levofloxacin, gatifloxacin, piperacillin, SMZCO, aztreonam, fosfomycin, furadantin, ticarcillin/clavulanate potassium potassiumand, ampicillin, cefoperazone-sulbactam, cefmetazon, meropenem, amikacin, minocycline, and piperacillin/tazobactam	MULTIPLE	MULTIPLE	Gram-negative	Critical	MDR	MDR	non-MDR	200	55	9				16									23
79	79	Risk factors for pan-resistant Pseudomonas aeruginosa bacteremia and the adequacy of antibiotic therapy	Tuon, F. F. and Gortz, L. W. and Rocha, J. L.	Tuon, 2012	2012	Brazil	Upper Middle Income	Americas	Tertiary-care hospital in Curitiba (660 bed)	All the patients older than 18 years with bacteremia caused by P. aeruginosa from February, 2006 to January, 2009 were included	Pseudomonas aeruginosa	Pseudomonadaceae	Imipenem and meropenem	CARBAPENEMS	B-LACTAM	Gram-negative	Critical	SDR	CRPA	CSPA	77	29	13	43	31.7	24.6	24				46.4	22.71	7	4	7		4	6				4	1		12
80	80	Risk factors for hospital-acquired bacteremia due to carbapenem-resistant Pseudomonas aeruginosa in a Colombian hospital	Valderrama, S. L. and Gonz√°lez, P. F. and Caro, M. A. and Ardila, N. and Ariza, B. and Gil, F. and √Ålvarez, C.	Valderrama, 2016	2016	Colombia	Upper Middle Income	Americas	Tertiary care hospital (350 beds)	Adults +18 yo	Pseudomonas aeruginosa	Pseudomonadaceae	Meropenem, imipenem o doripenem	CARBAPENEMS	B-LACTAM	Gram-negative	Critical	SDR	CRPA	CSPA	168	42	24	26			26	12.5			60		17	24								17	9				4	14	3
81	81	Risk factors and clinical outcomes for carbapenem-resistant Enterobacteriaceae nosocomial infections	Wang, Q. and Zhang, Y. and Yao, X. and Xian, H. and Liu, Y. and Li, H. and Chen, H. and Wang, X. and Wang, R. and Zhao, C. and Cao, B. and Wang, H.	Wang, 2016	2016	China	Upper Middle Income	Western Pacific Region	Peking University People’s Hospital (PKUPH) is a 1,500-bed tertiary-care teaching hospital, with approximately 68,000 hospi- tal admissions per year.	Adults hospitalized in the two hospitals from October 2010 to November 2014.	Enterobacteriaceae (Citrobacter braakii, Citrobacter freundii, Enterobacter aerogenes, Enterobacter cloacae, Escherichia coli, Klebsiella oxytoca, Klebsiella pneumoniae, Serratia marcescens, Raoultella ornithinolytica, Raoultella planticola)	Enterobacteriaceae	Meropenem, imipenem	CARBAPENEMS	B-LACTAM	Gram-negative	Critical	SDR	CREN	CSEN	187	94	33	40			49	5.5			61.81	18.44	42				16		18	42	15	24	31				13	46	18
82	82	Risk Factors for Carbapenem-resistant Klebsiella pneumoniae Infection and Mortality of Klebsiella pneumoniae Infection	Wang, Z. and Qin, R. R. and Huang, L. and Sun, L. Y.	Wang, 2018	2018	China	Upper Middle Income	Western Pacific Region	A tertiary care teaching hospital with 1600 bed	Adult inpatients (age ≥18 years) with positive cultures of KP (48 h after admission)	Klebsiella pneumoniae	Enterobacteriaceae	Ertapenem, meropenem and imipenem	CARBAPENEMS	B-LACTAM	Gram-negative	Critical	SDR	CRKP	CSKP	96	48	23	84			25				67.7	19.5	13	10	33		18		34	13		21	6
83	83	The impact of carbapenem-resistance Pseudomonas aeruginosa infections on mortality of patients with hematological disorders	Wei, J. and Zhu, Q. L. and Sun, Z. and Wang, C.	Wei, 2020	2020	China	Upper Middle Income	Western Pacific Region	Hospital	In‑patients with hematological disorders infected by CRPA or carbapenem‑susceptible Pseudomonas aeruginosa (CSPA)	Pseudomonas aeruginosa	Pseudomonadaceae		CARBAPENEMS	B-LACTAM	Gram-negative	Critical	SDR	CRPA	CSPA	81	23	14			36					49.9	15.1	10			0								23	16			17	3
84	84_1	Clinical and Bacterial Characteristics of Klebsiella pneumoniae Affecting 30-Day Mortality in Patients With Bloodstream Infection	Wu X, Shi Q, Shen S, Huang C, Wu H.	Wu 2021	2021	China	Upper Middle Income	Western Pacific Region	1200-bed tertiary teaching hospital in Zhejiang Province, China.	all patients with KP BSI at a between January 1, 2016, and December 31, 2019,	Klebsiella pneumoniae	Enterobacteriaceae		CARBAPENEMS	B-LACTAM	Gram-negative	Critical	SDR	CRKP	CSKP	79	24	10
84	84_2	Clinical and Bacterial Characteristics of Klebsiella pneumoniae Affecting 30-Day Mortality in Patients With Bloodstream Infection	Wu X, Shi Q, Shen S, Huang C, Wu H.	Wu 2021	2021	China	Upper Middle Income	Western Pacific Region	1200-bed tertiary teaching hospital in Zhejiang Province, China.	all patients with KP BSI at a between January 1, 2016, and December 31, 2019,	Klebsiella pneumoniae	Enterobacteriaceae				Gram-negative	Critical	ESBL	ESBL+	ESBL-	79	24	9
84	84_3	Clinical and Bacterial Characteristics of Klebsiella pneumoniae Affecting 30-Day Mortality in Patients With Bloodstream Infection	Wu X, Shi Q, Shen S, Huang C, Wu H.	Wu 2021	2021	China	Upper Middle Income	Western Pacific Region	1200-bed tertiary teaching hospital in Zhejiang Province, China.	all patients with KP BSI at a between January 1, 2016, and December 31, 2019,	Klebsiella pneumoniae	Enterobacteriaceae		MULTIPLE	MULTIPLE	Gram-negative	Critical	MDR	MDR	non-MDR	79	36	12
85	85	A retrospective, comparative analysis of risk factors and outcomes in carbapenem-susceptible and carbapenem-nonsusceptible Klebsiella pneumoniae bloodstream infections: tigecycline significantly increases the mortality	Xiao, T. and Yu, W. and Niu, T. and Huang, C. and Xiao, Y.	Xiao, 2018	2018	China	Upper Middle Income	Western Pacific Region	2500- bed teaching hospital in Eastern China	Patients>16 yo who were treated for BSI caused by KP (KP-BSI) between January 1, 2013, and December 31, 2015.	Klebsiella pneumoniae	Enterobacteriaceae	Ertapenem, meropenem and imipenem	CARBAPENEMS	B-LACTAM	Gram-negative	Critical	SDR	CRKP	CSKP	428	135	52			16					59.1	15.4	34	65	92	0				13			51				1	67	15
86	86	A Retrospective Analysis of Risk Factors and Outcomes of Carbapenem-Resistant Klebsiella pneumoniae Bacteremia in Nontransplant Patients	Xiao, T. and Zhu, Y. and Zhang, S. and Wang, Y. and Shen, P. and Zhou, Y. and Yu, X. and Xiao, Y.	Xiao, 2020	2020	China	Upper Middle Income	Western Pacific Region	2500-bed teaching hospital in Eastern China	All Patients with KP-BSI enrolled from January 2013 to December 2015.	Klebsiella pneumoniae	Enterobacteriaceae	Ertapenem, meropenem and imipenem	CARBAPENEMS	B-LACTAM	Gram-negative	Critical	SDR	CRKP	CSKP	371	104	58	35		16					61.9	15.2	23	41	70	0										3	1	55	13
87	87	Investigation on outcomes and bacterial distributions of liver cirrhosis patients with gram-negative bacterial bloodstream infection	Xie, Y. and Tu, B. and Zhang, X. and Bi, J. and Shi, L. and Zhao, P. and Chen, W. and Liu, S. and Xu, D. and Qin, E.	Xie, 2018	2018	China	Upper Middle Income	Western Pacific Region	Beijing Hosptal	Patients who were hospitalized for liver cirrhosis and developed to gram-negative bacterial bloodstream infection	Escherichia coli, Klebsciella Pneumoniae, Pseudomonas aureginosa, Acinetobacter baumanii, Enterobacter cloacae, Aeromonas species, Stenotrophomonas maltophilia	Multiple	Cefepime, Cefoperazone, Cefotaxime, Ceftazidime, Ceftriaxone, Gatifloxacin, Levofloxacin, Imipenem, Meropenem, Piperacillin/tazobactam, Cefperazone/sulbactam, Amikacin	CEPHALOSPORINS, QUINOLONES, CARBAPENEMS, β-LACTAMASE INHIBITORS, AMINOGLYCOSIDES	MULTIPLE	Gram-negative	Critical	MDR	MDR	non-MDR	508	186	59				42				52.31	11.55	52			71
88	88	Risk factors of bloodstream infections caused by vancomycin-resistant Enterococcus	Xu, X. and Wu, S. and Xie, Y. and Chen, Z. and Ma, Y. and He, C. and Kang, M.	Xu, 2015	2015	China	Upper Middle Income	Western Pacific Region	Hospital	In-patients with bloodstream infections by VRE	Enterococcus spp	Enterococcus spp	Vancomycin	GLYCOPEPTIDES	NON B-LACTAM	Gram-positive	High	SDR	VRE	VSE	85	31				25	21				51.5		11	2		0	4					2		2			5
89	89	Determinants of Mortality in Patients with Nosocomial Acinetobacter baumannii Bacteremia in Southwest China: A Five-Year Case-Control Study	Yang, S. and Sun, J. and Wu, X. and Zhang, L.	Yang, 2018	2018	China	Upper Middle Income	Western Pacific Region	Hospital of Chongqing Medical University	Adults aged 18 and over	Acinetobacter baumanii	Moraxellaceae	imipenem, meropenem	CARBAPENEMS	B-LACTAM	Gram-negative	Critical	SDR	CRAB	CSAB	118	84	23				55
90	90	Socioeconomic burden of bloodstream infections caused by carbapenem-resistant and carbapenem-susceptible Pseudomonas aeruginosa in China	Yang, K, Xiao T, Shi Q, Zhu Y, Ye J, Zhou Y, Xiao Y.	Yang, 2021	2021	China	Upper Middle Income	Western Pacific Region	Tertiary teaching hospital	All patients with PSAE BSI	Pseudomonas aeruginosa	Pseudomonadaceae		CARBAPENEMS	B-LACTAM	Gram-negative	Critical	SDR	CRPA	CSPA	220	65	17	38		14	34		$17762		62		22
91	91	Frequency and clinical outcomes of ESKAPE bacteremia in solid organ transplantation and the risk factors for mortality	Ye, Q. F. and Zhao, J. and Wan, Q. Q. and Qiao, B. B. and Zhou, J. D.	Ye, 2014	2014	China	Upper Middle Income	Western Pacific Region	Tertiary university referral hospitals in Wuhan	All patients	ESKAPE (Enterococcus faecium, Staphylococcus aureus, Klebsiella pneumoniae, Acinetobacter baumannii, Pseudomonas aeruginosa, and Enterobacter)	Multiple	Vancomycin-resistant E. faecium, methicillin-resistant S. aureus (MRSA), extended-spectrum b-lactamase (ESBL)-producing K. pneumoniae, carbapenem-resistant A. baumannii, carbapenem- and quinolone-resistant P. aeruginosa, and de-repressed chromosomal b-lactam and ESBL- producing Enterobacter species	MULTIPLE	MULTIPLE	Multiple	Multiple	SDR	rESKAPE	sESKAPE	84	39	22								41.3	12.6	11			6											2	18	2
92	92	Mortality predictors of Staphylococcus aureus bacteremia: a prospective multicenter study	Yilmaz, M. and Elaldi, N. and Balkan, ƒ∞ƒ∞ and Arslan, F. and Batƒ±rel, A. A. and Bakƒ±cƒ±, M. Z. and Gozel, M. G. and Alkan, S. and √áelik, A. D. and Yetkin, M. A. and Bodur, H. and Sƒ±nƒ±rta≈ü, M. and Akalƒ±n, H. and Altay, F. A. and ≈ûencan, ƒ∞ and Azak, E. and G√ºnde≈ü, S. and Ceylan, B. and √ñzt√ºrk, R. and Leblebicioglu, H. and Vahaboglu, H. and Mert, A.	Yilmaz, 2016	2016	Turkey	Upper Middle Income	European Region	Eight participant hospital centers	All consecutive patients (15 years and over) with signs and symptoms of bacteremia with positive blood cultures for S. aureus were included in this study	Staphylococcus aureus	Staphylococcaceae	Methicillin	PENICILIN	B-LACTAM	Gram-positive	High	SDR	MRSA	MSSA	255	100	22													5
93	93	Risk Factors for Carbapenem-Resistant Klebsiella pneumoniae Bloodstream Infections and Outcomes	Yuan, Y. and Wang, J. and Yao, Z. and Ma, B. and Li, Y. and Yan, W. and Wang, S. and Ma, Q. and Zhang, J. and Xu, J. and Li, L. and Wang, Y. and Fan, E.	Yuan, 2020	2020	China	Upper Middle Income	Western Pacific Region	A tertiary care teaching hospital with 5000 beds,	All patients with a first episode of CRKP BSI diagnosed during the study period	Klebsiella pneumoniae	Enterobacteriaceae	Meropenem, imipenem	CARBAPENEMS	B-LACTAM	Gram-negative	Critical	SDR	CRKP	CSKP	239	98	7	55	7		82				55	17	22	80			30	30	26	11	22		51	17
94	94	Epidemiology, mortality and risk factors for patients with K. pneumoniae bloodstream infections: Clinical impact of carbapenem resistance in a tertiary university teaching hospital of Beijing	Zhang, G. and Zhang, M. and Sun, F. and Zhou, J. and Wang, Y. and Zhu, D. and Chen, Z. and Chen, Q. and Chang, Q. and Liu, H. and Chai, W. and Pan, H.	Zhang, 2020	2020	China	Upper Middle Income	Western Pacific Region	2,000-bed tertiary university teaching hospital with 94 intensive care unit (ICU) beds.	All patients with BSI caused by K. pneumoniae, both CRKP and CSKP	Klebsiella pneumoniae	Enterobacteriaceae	Ertapenem, meropenem and imipenem	CARBAPENEMS	B-LACTAM	Gram-negative	Critical	SDR	CRKP	CSKP	496	108	41	24.5		10.5	85				62		41	32			21	40		15		31	55	6
95	95	Clinical outcome of Escherichia coli bloodstream infection in cancer patients with/without biofilm formation: a single-center retrospective study	Zhang, Q. and Gao, H. Y. and Li, D. and Li, Z. and Qi, S. S. and Zheng, S. and Bai, C. S. and Zhang, S. H.	Zhang, 2019	2019	China	Upper Middle Income	Western Pacific Region	Tianjin Medical University Cancer Institute and Hospital	All hospitalized cancer patients (+18 yo) with the first episode of BSI were included in the study.	Escherichia coli	Enterobacteriaceae		CEPHALOSPORINS, CARBAPENEMS, AMINOGLYCOSIDES	MULTIPLE	Gram-negative	Critical	ESBL	ESBL+	ESBL-	324	160	39			30.89					61		86	79			23	52	23	149				11			36	26	8
96	96	Bacteraemia due to AmpC Œ≤-lactamase-producing Escherichia coli in hospitalized cancer patients: risk factors, antibiotic therapy, and outcomes	Zhang, Q. and Zhang, W. and Li, Z. and Bai, C. and Li, D. and Zheng, S. and Zhang, P. and Zhang, S.	Zhang, 2017	2017	China	Upper Middle Income	Western Pacific Region	Tianjin Medical Uni- versity Cancer Institute and Hospital, a 2400 bed tertiary care cancer center in China	Patients (+18 yo) who were diagnosed with cancer and who also had an episode of E. coli bacteraemia between September 2012 and December 2015	Escherichia coli	Enterobacteriaceae	Cefotaxime, ceftazidime	CEPHALOSPORINS	B-LACTAM	Gram-negative	Critical	ESBL	CEREC	CESEC	248	51	13	29.88	17.9		4				58		19	30			7	8	5	49				2			6	4	4
97	97	Incidence, clinical characteristics, and outcomes of nosocomial Enterococcus spp. bloodstream infections in a tertiary-care hospital in Beijing, China: a four-year retrospective study	Zhang, Y. and Du, M. and Chang, Y. and Chen, L. A. and Zhang, Q.	Zhang, 2017	2017	China	Upper Middle Income	Western Pacific Region	A 2,200-bed tertiary-level healthcare hospital in Beijing	All patients aged ≥18 years with at least 1 positive blood culture for Enterococcus spp.	Enterococcus spp (faecium and faecalis primarily, but also E. casseliflavus, E. gallinarum, E. avium)	Enterococcus spp	Vancomycin	GLYCOPEPTIDES	NON B-LACTAM	Gram-positive	High	SDR	VRE	VSE	224	7	2
98	98	Risk Factors for Mortality of Inpatients with Pseudomonas aeruginosa Bacteremia in China: Impact of Resistance Profile in the Mortality	Zhang, Y. and Li, Y. and Zeng, J. and Chang, Y. and Han, S. and Zhao, J. and Fan, Y. and Xiong, Z. and Zou, X. and Wang, C. and Li, B. and Li, H. and Han, J. and Liu, X. and Xia, Y. and Lu, B. and Cao, B.	Zhang, 2020	2020	China	Upper Middle Income	Western Pacific Region	Hospitals (multicentre), we only used the subsample analysis in which the CJFH was evaluated for antimicrobial resistance	Patients with blood cultures positive for P. aeruginosa	Pseudomonas aeruginosa	Pseudomonadaceae	imipenem, meropenem	CARBAPENEMS	B-LACTAM	Gram-negative	Critical	SDR	CRPA	CSPA	69	40	30
99	99	Risk factors for antibiotic resistance and mortality in patients with bloodstream infection of Escherichia coli	Zhao, S, Wu Y, Dai Z, Chen Y, Zhou X, Zhao J.	Zhao, 2022	2022	China	Upper Middle Income	Western Pacific Region	Secondary hospital of southeast China: Lanxi Peo- ple’s Hospital.	All the patients with positive blood cultures of E. coli met the diagnostic criteria of the bloodstream infections from January 2012 to December 2015	Escherichia coli	Enterobacteriaceae				Gram-negative	Critical	ESBL	ESBL+	ESBL-	388	159	29												40		53		71	25	6		8				72	40
100	100_1	Risk Factors and Outcomes of Antibiotic-resistant Pseudomonas aeruginosa Bloodstream Infection in Adult Patients With Acute Leukemia	Zhao, Y. and Lin, Q. and Liu, L. and Ma, R. and Chen, J. and Shen, Y. and Zhu, G. and Jiang, E. and Mi, Y. and Han, M. and Wang, J. and Feng, S.	Zhao, 2020	2020	China	Upper Middle Income	Western Pacific Region	A 767-bed blood diseases hospital in Tianjin	Hospitalized adult AL(acute leukemia) patients were collected, and patients diagnosed with PA BSI were included in this study	Pseudomonas aeruginosa	Pseudomonadaceae	imipenem, meropenem	CARBAPENEMS	B-LACTAM	Gram-negative	Critical	SDR	CRPA	CSPA	293	55	11	29									24		39
100	100_2	Risk Factors and Outcomes of Antibiotic-resistant Pseudomonas aeruginosa Bloodstream Infection in Adult Patients With Acute Leukemia	Zhao, Y. and Lin, Q. and Liu, L. and Ma, R. and Chen, J. and Shen, Y. and Zhu, G. and Jiang, E. and Mi, Y. and Han, M. and Wang, J. and Feng, S.	Zhao, 2020	2020	China	Upper Middle Income	Western Pacific Region	A 767-bed blood diseases hospital in Tianjin	Hospitalized adult AL(acute leukemia) patients were collected, and patients diagnosed with PA BSI were included in this study	Pseudomonas aeruginosa	Pseudomonadaceae	Cephalosporins (ceftazidime and cefepime), fluoroquinolones (ciprofloxacin and levofloxacin), aminoglycosides (gentamicin, tobramycin, and amikacin), carbapenems (imipenem and meropenem), penicillins (piperacillin and ticarcillin), and compound pre- parations of β-lactamase inhibitors (piperacillin/tazobactam)	MULTIPLE	MULTIPLE	Gram-negative	Critical	MDR	MDR	non-MDR	293	38	11	27							43		11		26
101	101	Risk factors, outcomes and genotypes of carbapenem-nonsusceptible Klebsiella pneumoniae bloodstream infection: a three-year retrospective study in a large tertiary hospital in Northern China	Zheng, S. H. and Cao, S. J. and Xu, H. and Feng, D. and Wan, L. P. and Wang, G. J. and Xiao, X. G.	Zheng, 2018	2018	China	Upper Middle Income	Western Pacific Region	A 3700-bed tertiary-care hospital in northern China	All patients with carbape- nem-non-susceptible K. pneumoniae BSI or the controls: patients with carbapenem-susceptible K. pneumoniae BSI.	Klebsiella pneumoniae	Enterobacteriaceae	Ertapenem, meropenem and imipenem	CARBAPENEMS	B-LACTAM	Gram-negative	Critical	SDR	CRKP	CSKP	289	59	32.0016			19	28				69.98	16.68	22	21		10	12	27	19	15	3	7	4			5.05	1	29	12
102	102	Clinical and molecular characteristics, risk factors and outcomes of Carbapenem-resistant Klebsiella pneumoniae bloodstream infections in the intensive care unit	Zheng, X. and Wang, J. F. and Xu, W. L. and Xu, J. and Hu, J.	Zheng, 2017	2017	China	Upper Middle Income	Western Pacific Region	A 2500-bed tertiary-care teaching hospital	All adult patients with BSI caused by K. pneumoniae and hospitalized in the 30-bed medical ICU from January 1, 2013 to December 31, 2014	Klebsiella pneumoniae	Enterobacteriaceae	Ertapenem, meropenem and imipenem	CARBAPENEMS	B-LACTAM	Gram-negative	Critical	SDR	CRKP	CSKP	48	31	19	31.74	30.75						57.61	14.78	13.64	5	9		9	15	3	7	6	4
103	103	Risk factors for acquisition and mortality of multidrug-resistant Acinetobacter baumannii bacteremia: A retrospective study from a Chinese hospital	Zhou, H. and Yao, Y. and Zhu, B. and Ren, D. and Yang, Q. and Fu, Y. and Yu, Y. and Zhou, J.	Zhou, 2019	2019	China	Upper Middle Income	Western Pacific Region	A 2000-bed referral hospital in Hangzhou	Adult inpatients hospitalized >3 days with bacteremia due to A baumannii and having symptoms and signs of infection were included in the study	Acinetobacter baumanii	Moraxellaceae	Gentamycin , Tobramycin, Amikacin, Imipenem, Ciprofloxacin Levofloxacin, Piperacillin-tazo- bactam, cefoperazone-sulbactam, Ampicillin- sulbactam, Ceftriaxone, Ceftazidime, Cefepime, Trimethoprim-sulphamethoxazole, Tigecycline	MULTIPLE	MULTIPLE	Gram-negative	Critical	MDR	MDR	non-MDR	338	274	161.112	29		14	184				62		84	77											219	3		86	117
104	104	Analysis of antibiotic resistance in the staphylococcus aureus strains isolated from bloodstream infections and associated patient outcome	Zhu, C. and Liu, C. and Wu, B. and Wu, Q. and Huang, D.	Zhu, 2016	2016	China	Upper Middle Income	Western Pacific Region	Hospital	All patients with S. aureus bacteremia	Staphylococcus aureus	Staphylococcaceae	Methicillin	PENICILIN	B-LACTAM	Gram-positive	High	SDR	MRSA	MSSA	64	22	6	25.7	23						63.9	16.9	7				10		5	3	3	8	6				12	8	10
105	105	Socioeconomic Burden of Bloodstream Infections Caused by Carbapenem-Resistant Enterobacteriaceae	Zhu, Y, Xiao T, Wang Y, Yang K, Zhou Y, Luo Q, Shen P, Xiao Y.	Zhu, 2021	2021	China	Upper Middle Income	Western Pacific Region	Tertiary teaching hospital which is a 2500-bed teaching hospital in Eastern China	All patients >16 years hospitalised with Enterobacteriaceae bacteremia were included at the time of the first episode of infection between January 2013 to December 2015		Enterobacteriaceae		CARBAPENEMS	B-LACTAM	Gram-negative	Critical	SDR	CREN	CSEN	879	152	87	35		13	98				59.5		37													2
106	106	Antimicrobial resistance in bacterial pathogens among hospitalised patients with severe invasive infections	Zlatian, O. and Balasoiu, A. T. and Balasoiu, M. and Cristea, O. and Docea, A. O. and Mitrut, R. and Spandidos, D. A. and Tsatsakis, A. M. and Bancescu, G. and Calina, D.	Zlatian, 2018	2018	Romania	Upper Middle Income	European Region	Clinical Emergency Hospital of Craiova	All blood cultures collected between September 1, 2016 and July 31, 2017 from the patients in the Emergency hospital	Staphylococcus aureus	Staphylococcaceae	Methicillin	PENICILIN	B-LACTAM	Gram-positive	High	SDR	MRSA	MSSA	63	23					14						8
107	107	Blood urea nitrogen to serum albumin ratio independently predicts 30-day mortality and severity in patients with Escherichia coli bacteraemia	Zou, X. L. and Feng, D. Y. and Wu, W. B. and Yang, H. L. and Zhang, T. T.	Zou, 2020	2020	China	Upper Middle Income	Western Pacific Region	Hospital of Sun Yat-sen University	Patients who had clinical manifestations of BSI, such as fever and shaking chills at the same time (with Ecoli blood culture)	Escherichia coli	Enterobacteriaceae	Ertapenem, meropenem and imipenem	CARBAPENEMS	B-LACTAM	Gram-negative	Critical	SDR	CREC	CSEC	398	31	17				20
108	108	[Antibiotic Resistance and Risk Factors for Mortality of Blood Stream Infections (BSIs) with Escherichia coli in Patients with Hematological Malignancies]	Zhang, W. L. and Huang, J. and Wu, S. Y. and Liu, Y. and Long, F. and Xiao, Y. L. and Xie, Y. and He, C. and Kang, M.	Zhang, 2018	2018	China	Upper Middle Income	Western Pacific Region	Hospital	Hematological malignancies in-patients with Escherichia coli infections	Escherichia coli	Enterobacteriaceae	Ampicillin, Ceftizoxime	PENICILIN, CEPHALOSPORIN	B-LACTAM	Gram-negative	Critical	MDR	MDR	non-MDR	110	77	10										33	6		0						2.002					4		6
109	109	The risk factors associated with bloodstream infections caused by multi-drug resistant acinetobacter baumannii	Zhang, Y. and Zhu, W. and Zhang, J. and Chen, B.	Zhang, 2017	2017	China	Upper Middle Income	Western Pacific Region	Hospital	In-patients with MDRAB-related bloodstream infections	Acinetobacter baumanii	Moraxellaceae	Third generation cephalosporins, Carbapenems, Quinolones	CARBAPENEMS, CEPHALOSPORIN, QUINOLONE	MULTIPLE	Gram-negative	Critical	MDR	CRAB	CSAB	78	49	40			10	10				59	19	16	20		0	7	9	3	8	3	4	6				44	44	37
[truncated: 42 more columns]

## Sheet: MasterScale
MASTER Scale Safeguards//Study:	1. MORTALITY OUTCOME
	Abhilash, 2010	Notes	Abolghasemi, 2018	Notes	Akhtar, 2016	Notes	Anggraini, 2022	Anunnatsiri, 2011	Barrero, 2014	Notes	Braga, 2013	Notes	Castillo 2012	Carena, 2020	Cetin, 2021	Chang, 2020	Notes	Chen, 2022	Chen, 2012	Chusri 2019	Conterno 1998	Deodhar 2015	De-Oliveira 2002	Deris, 2011	Dramowski, 2022	Durdu, 2016	Ergönül, 2016	Ferreira, 2018	Fu, 2015	Garnica, 2009	Gaytán, 2006	Ghafur, 2014	Goda, 2022	González, 2014	Guo, 2016	Hincapié, 2020	Islas-Muñoz, 2018	Jafari, 2020	Jamulitrat, 2009	Kalam, 2014	Li, 2019	Li, 2017	Li, 2018	Li, 2017	Li, 2020	Liang, 2021	Lim, 2016	Lima, 2020	Lipari, 2020
Safeguard item
Equal recruitment
1. Data collected after the start of the study was not used to exclude participants or to select them into the analysis	0	bacteremias of polymicrobial etiology were excluded	1	Hospitalised patients, having positive blood cultures and presenting syntoms of infections (i.e. being infected), were included which is in line with our exclusion criteria.	0	Participants who were lost to follow-up or had incomplete data were excluded, but this is part of missing data rather than equal recruitment. None other particpant was excluded.	0	0	1		1		1	0	0	0	excluded recurrent infection - more severe/ harder to treat cases were excluded from the analysis.	0	1	1	1	1	1	0	1	0	1	1	1	0	1	1	0	0	1	0	0	1	0	0	0	1	0	1	1	1	0	0	1
This safeguard applies to all analytic study designs and is considered present if there was no further selection (or exclusions) of participants after the start of the study (as defined by study authors) or if there was evidence that any selection that occurred after the start of the study was unrelated to the intervention and development of the outcome. For example, if BMI was recorded after the…
2. Participants in all comparison groups met the same eligibility requirements and were from the same population and timeframe	1		1		1		1	1	1		1		1	1	1	1		1	1	1	1	1	1	1	1	1	1	1	1	1	1	1	1	1	1	1	1	1	1	1	1	1	1	1	1	1	1	1	1
This safeguard is considered present if participants across all groups were recruited from the same population and within the same timeframe and could meet the same eligibility requirements. If there were contrived comparison groups, this safeguard is absent. Case-control studies with a clear primary or secondary study base from which eligible participants are then recruited are deemed to have me…
3. Determination of eligibility and assignment to treatment group/ exposure strategy were synchronised	0		0		0		0	0	0		0		0	0	0	0		0	0	0	0	0	0	0	0	0	0	0	0	0	0	0	0	0	0	1	0	0	0	1	0	0	0	0	0	0	0	1	1
Previous ATB consumption used as exposure
This safeguard is considered present if the start of follow-up coincides with both determination of eligibility criteria and with participant assignment to intervention / exposure and control groups. In addition, this process must have been similar for all participants. This safeguard may be considered absent in observational studies where determination of eligibility can be at the start of follo…
4. None of the eligibility criteria were common effects of exposure and outcome	1		1		0	patients with cancer	1	1	1		0	patients with pressure ulcers	1	0	1	1	THIS WOULD APPLY TO ANY STUDY ON DIABETES OR OTHER UNDERLYING HEALTH COND	1	1	1	1	1	1	1	1	1	1	1	1	1	1	1	1	1	1	1	0	1	0	0	1	1	1	1	1	1	1	1	1
This safeguard is considered absent if both the exposure and the outcome are a cause of any of the variables considered in the eligibility of participants. For example, if the exposure and outcome can both modulate the eligibility criterion then this should not have been an inclusion or an exclusion variable (such as demographics like education or a medical condition or even a medical status such…
Equal retention
5. Any attrition (or exclusions after entry) was less than 20% of total participant numbers	1	They dont exclude any participant	1	They excluded 2 of the original 32 participants, which is less than 20%	1	Exclusion was 20%, 111 patients out of the 138.	1	1	1		1		1	1	0	1	They don’t apear to have excluded participants due to missing data or other reasons - all patients with infection enrolled	0	1	1	1	1	1	1	1	1	1	1	1	1	1	1	0	0	1	1	1	1	1	1	0	1	0	1	1	1	1	1	1
This safeguard is considered present if a study reports loss to follow-up of less than 20% and this is verified through examination of the text, flow-charts, tables and figures. Note that equality of treatment rates is not enough to safeguard against attrition (the attritors might still be selected differently in the two groups), nor differential response rates more likely to cause bias (attritio…
6. Missing data was less than 20%	1	They don’t exlude participants, only a few that is less than 7% for the multivariate analysis (Table 2, see text, vs Table 1)	1	non-missing data reported	1	Non-missing data	1	1	1		1		1	1	0	1	numbers in analysis match those in methods	1	1	1	1	1	1	1	1	1	1	1	1	1	1	1	0	1	1	1	1	1	1	1	1	1	1	1	1	1	1	1	1
This safeguard is considered present if missing data is less than 20% and this is consistent through evaluation of tables or text. Missing data does not include participants lost to follow-up. Missing data on variables that are not relevant is not considered here (e.g., a question about household members that is not answered by participants living alone is not considered relevant).
7. Analysis accounted for missing data	0	didn’t account for missing obs (136-122= 14 m obs)	1		1		1	0	1		1		1	1	0	1	met because no missing data	1	1	1	1	1	1	1	1	1	1	1	1	1	1	1	0	1	1	1	1	1	1	1	1	1	1	1	1	1	1	1	1
This safeguard is considered present if the analysis includes imputation or inverse probability weighting to account for missing data or there was no missing data to require such an analysis. The specific method used must be specified (e.g., sample mean substitution, hot deck imputation, single imputation, or multiple imputation etc).
8. Exposure variations / treatment deviations were less than 20%	1	Patients don’t change their group	1		1		1	1	1		1		1	1	1	1	Patients don’t appear to have changed groups	1	1	1	1	1	1	1	1	1	1	1	1	1	1	1	1	1	1	1	1	1	1	1	1	1	1	1	1	1	1	1	1
This applies to exposure or treatment deviations from what was defined in the study. For example, treatment deviations due to non-compliance or change in a patient’s wish to continue the treatment. This safeguard is considered present if the exposure/ treatment variations/ deviations were less than 20%. Non-adherence to treatment is any deviation on the part of the patient or treatment provider t…
9. Variations in exposure or withdrawals after start of the study were addressed by the analysis	1		1		1		1	1	1		1		1	1	1	1	NA - Q8 met	1	1	1	1	1	1	1	1	1	1	1	1	1	1	1	0	1	1	1	1	1	1	1	1	1	1	1	1	1	1	1	1
This safeguard is present if such analyses are included in the study or if this was not required for changes after the start of the study. In randomised experiments, this safeguard is addressed for withdrawals by an instrumental variable analysis, the instrument being the allocation sequence after randomization (intention-to-treat principle) or similar analysis. In observational studies, this saf…
Equal ascertainment
10. Procedures for data collection of covariates were reliable and the same for all participants	1		1		1		1	1	1		1		1	1	1	1		1	1	1	1	1	1	1	1	1	1	1	1	1	1	1	1	1	1	1	1	1	1	1	1	1	1	1	1	1	1	1	1
This safeguard is considered present if procedures for data collection of variables other than exposure/intervention and outcome were reliable and the same for all participants. For example, if some participants were interviewed and others filled in a questionnaire (containing all other variables for the study) this safeguard would be considered absent. This may include variables such as confound…
11. The outcome was objective and/ or reliably measured	1	hard outcome: death	1	hard outcome: death : but also ICU admission	1	survival or mortality; hard outcome	1	1	1	Hard outcome - mortality	1	Hard outcome - mortality	1	1	1	1	Hard outcome - mortality	1	1	1	1	1	1	1	1	1	1	1	1	1	1	1	1	1	1	1	1	1	1	1	1	1	1	1	1	1	1	1	1
This safeguard is considered present if the outcome measured was a hard outcome (e.g., death) or was reliably measured (e.g., using a validated tool, test-retest, piloting, validation in a previous study etc), or clearly not a subjective assessment (e.g. ‘soft’ outcomes such as non-validated patient-reported outcome measures, or use of surrogate or proxy outcome measures, such as records, or a co…
12. Exposures/ interventions were objectively and/ or reliably measured	1		1		1		1	1	1		1		1	1	1	1	To discuss	1	1	1	1	1	1	1	1	1	1	1	1	1	1	1	1	1	1	1	1	1	1	1	1	1	1	1	1	1	1	1	1
This safeguard is considered present if both the active and control exposures were objectively defined to be clearly reproducible by researchers. If a tool was used to measure exposure variables, it should be a clearly reproducible tool. For interventions, a clear definition of treatment and control interventions is required so that they are reproducible by readers. Consistency of implementation …
13. Outcome assessor(s) were blinded	1	Hard outcome - mortality	1	Hard outcome - mortality	1		1	1	1		1		1	1	1	1	Hard outcome - mortality	1	1	1	1	1	1	1	1	1	1	1	1	1	1	1	1	1	1	1	1	1	1	1	1	1	1	1	1	1	1	1	1
This safeguard is considered present if the outcome assessor(s) was blind to which participants were in the intervention/ exposure group and control/ non-exposed groups or a hard outcome was assessed. The adequacy of blinding should be assessed for the relevant outcome (or exposure in case-control and similar studies). Outcome assessors could be participants (e.g., self-reported outcomes), data c…
14. Participants were blinded	0	Participants would have known if they were deteriorating and maybe informed of resistence	0	Participants would have known if they were deteriorating and maybe informed of resistence	0		0	0	0		0		0	0	0	0	Participants would have known if they were deteriorating and maybe informed of resistence	0	0	0	0	0	0	0	0	0	0	0	0	0	0	0	0	0	0	0	0	0	0	0	0	0	0	0	0	0	0	0	0
This safeguard is considered present if the participants were blind to which study group they were in.
15. Caregivers were blinded	0		0		0		0	0	0		0		0	0	0	0	Those delivering care would have known of patient status.	0	0	0	0	0	0	0	0	0	0	0	0	0	0	0	0	0	0	0	0	0	0	0	0	0	0	0	0	0	0	0	0
This safeguard is considered present if those caring for participants were unaware or kept blind to which study group participants were in. Caregivers are those administering the intervention, such as physicians, nurses, allied health professionals, surgeons, those administering co-interventions and following participants etc. For example, caregivers may be blinded by use of the same equipment in…
16. Analyst(s) were blinded	0	Nothing on this	0	Nothing on this	0		0	0	0		0		0	0	0	0	No report that the analyst was blinded	0	0	0	0	0	0	0	0	0	0	0	0	0	0	0	0	0	0	0	0	0	0	0	0	0	0	0	0	0	0	0	0
This safeguard is considered present if the person conducting the analyses for the study was unaware or kept blind to which participants were in the intervention/ exposure and control/ nonexposed groups.
Equal implementation
17. Care was delivered equally to all participants	0	Nothing on this	0	Nothing on this	0		0	0	0		0		0	0	0	0	Supportive care would have been patient-based and therefore unequal	0	0	0	0	0	0	0	0	0	0	0	0	0	0	0	0	0	0	0	0	0	0	0	0	0	0	0	0	0	0	0	0
This safeguard is considered present if care delivery was implemented in the same setting or by the same staff such that it is unlikely to have been variable in quality and extent across participants. In assessing equal care, caregivers’ experience or skill should be considered as well as the monitoring of participants and other supportive care. This safeguard would fail be implemented and is con…
18. Cointerventions that could impact the outcome were comparable between groups or avoided	1	No cointerventions presented, no difference in underlying health conditions.	0	Higher length of stay before blood culture for resistant group	0	No, see Table 1.	0	0	0	Table 2	0	Nothing mentioned on characteristics per resistant/susceptible group	0	0	0	0	No - table	0	0	0	0	0	0	0	0	0	0	0	0	0	0	0	0	0	0	0	0	0	0	0	0	0	0	0	0	0	0	0	0
Co-interventions are the provision of additional care to either of the comparison groups. All co-interventions that may plausibly impact the outcome should be administered equally in intervention/ exposure and control groups and if so, this safeguard is considered present. This safeguard is also present if there were no co-interventions.
19. Control and active interventions/ exposures were sufficiently distinct	1		1		1		1	1	1		1		1	1	1	1		1	1	1	1	1	1	1	1	1	1	1	1	1	1	1	1	1	1	1	1	1	1	1	1	1	1	1	1	1	1	1	1
This safeguard is considered present if there was no contamination across control and active interventions/ exposures. Contamination occurs when the members of one group in a trial receive the treatment or are exposed to the intervention that is meant solely for the other group thereby minimising any real difference that exists between the groups.
20. Exposure/intervention definition was consistently applied to all participants	0	Different previous ATB consumption and initial ATB choice	1	Did not change and nothing reported on ATB consumed	0	Table 2, differences in the use of ATB	1	0	0	Table 2	0	Nothing mentioned on characteristics per resistant/susceptible group	0	0	0	0	ATB were not delivered equally between groups	0	0	0	0	1	1	1	1	1	1	1	1	1	1	1	1	1	1	1	1	1	1	1	1	1	1	1	1	1	1	1	1
This safeguard is considered present if the same definition of exposure or intervention was used for all participants and did not change during the timeframe of the study.
21. Outcome definition was consistently applied to all participants	1	death	1	death	1		1	1	1	death	1		1	1	1	1	death	1	1	1	1	1	1	1	1	1	1	1	1	1	1	1	1	1	1	1	1	1	1	1	1	1	1	1	1	1	1	1	1
This safeguard is considered present if the outcome definition remained the same for all participants during a study. For example, if during a psychiatry study the diagnostic manual was updated from DSM-IV to DSM-V, although objective, this would be an inconsistent outcome definition and thus the safeguard would be considered absent.
22. The time period between exposure and outcome was similar across patients and between groups or the analyses adjusted for different lengths of follow-up of patients	1	mortality period the same - 7 day, 28 day etc	1	30 days mortality	1	Survival at 12 weeks after onset of bacteraemia	1	1	1		1		1	1	1	1	mortality period the same - 7 day, 28 day etc	1	1	0	1	1	1	1	1	1	1	1	1	1	1	1	1	1	1	1	1	1	1	1	1	1	1	1	1	1	1	1	1
The prospectively defined schedule for follow-up measures of the outcome should be similar between groups to ensure equal implementation. If this has not occurred, the analyses must adjust for different lengths of follow-up of patients (in a dynamic study). This safeguard is considered present if the time period between the exposure and outcome is similar across patients and between groups or the…
Equal prognosis
23. Design and/or analysis strategies were in place that addressed potential confounding	0	only univariate analysis	1	multivariate analyses	1	Table 4	1	1	0	Non multivariate analysis using death as an outcome	1	multivariate analysis	1	0	1	1	table	1	1	1	1	0	1	1	1	1	1	1	1	0	0	0	0	1	1	1	1	0	1	1	1	1	1	1	1	1	1	1	0
This safeguard is considered present if the design accounts for confounding through restriction, matching or stratification on key confounding variables or alternatively randomisation specified in the study design. Note, randomisation is included here in addition to its own category elsewhere. In observational designs this safeguard is also met if consecutive patients (including interrupted, sequ…
24. Key confounders addressed through design or analysis were not common effects of exposure and outcome	0	Not discussed	0	No justification or DAG analyses	1	It was based on findings from previous studies (4-8)	0	0	0	Nothing explained	0	was not discussed	0	0	0	0	Confounding not discussed however, some general confounders were added to the analysis	0	0	0	1	0	1	1	0	1	1	1	1	0	0	0	0	1	1	1	1	0	1	1	1	1	1	1	1	1	1	1	0
This safeguard refers to the method of selection of key confounders and is considered absent if adjustments were made for “collected variables” but there was no justification for their confounder status (e.g. from the literature or through a DAG). To be a confounder, the variable must be a common cause of exposure and outcome and must NOT be a common effect of exposure and outcome.
25. Key baseline characteristics / prognostic indicators for the study were comparable across groups	0	Not equal (Table 1), nosocomial infections.	0	Not equal, length of stay and invasive devices were different	0	See table 1	0	0	0	Table 1	0	No information on this by resistant/susceptible group	0	0	0	0	not equal - see table	0	0	0	0	0	0	0	0	0	0	0	0	0	0	0	0	1	0	0	0	0	0	0	0	0	0	0	0	0	0	0	0
This safeguard is considered present if the distribution of relevant baseline characteristics across groups were balanced at the start of the study. The number and type of baseline characteristics are dependent on the research question. Baseline characteristics are found in the table or text.
26. Participants were randomly allocated to groups with an adequate randomisation process	0	no randomisation, prospective design	0	prospective design	0	non randomisation	0	0	0	non	0	non randomisation	1		0	0	no randomisation as retrospective design	0	0	0	0	0	0	0	0	0	0	0	0	0	0	0	0	0	0	0	0	0	0	0	0	0	0	0	0	0	0	0	0
This safeguard is only present in randomized experiments and is considered present if the allocation sequence to assign participants to groups was adequately generated to be at random. If participants were their own control, then treatment order should have been randomised. A random number table or random number generator performed by computer, a coin toss or shuffling cards are acceptable. Metho…
27. Allocation procedure was adequately concealed	0		0	prospective design	0	no as retrospective	0	0	0	no as retrospective	0	no as retrospective	0	0	0	0	no as retrospective	0	0	0	0	0	0	0	0	0	0	0	0	0	0	0	0	0	0	0	0	0	0	0	0	0	0	0	0	0	0	0	0
This safeguard is considered present if the allocation procedure used to assign participants to intervention/ exposure and control groups prevents participants and investigators foreseeing the treatment assignments. Allocation concealment may be adequate if it was performed by use of centralized randomization, opaque sealed envelopes, numbered or coded devices. If the method is described but inad…
28. Conflict of interests were declared and absent	0	Not declared	1	conflicts declared at the end	1		1	0	1		1		0	1	1	1		1	0	1	0	0	0	0	1	1	0	0	0	0	0	0	1	1	0	1	1	1	0	0	0	0	1	1	1	1	1	1	0
Conflict of interests usually represent bias in favour of the intervention (e.g., drug companies running or funding clinical trials). This safeguard is considered present if conflict of interests were not deemed to be an important issue. Conflicts of interest exist when professional judgment concerning a primary interest (such as validity of research) may be influenced by a secondary interest (su…
Sufficient analysis
29. Analytic method was justified by study design or data requirements	0	Univariate analyses only, and nothing discussed related to the nature of the data	0	Non justification provided	1	Normality of data was checked using Shapiro-Wilk test. Comparisons between characteristics of patients with VRE and VSE bacteraemia were done using parametric tests: t-test for continuous variable and chi-square test for categorical variable	1	1	1	test were applied according to the distribution of the variables	1	Tests employed accordingly to the distrbution of the variables	1	1	1	0	To discuss - typical multivariate analysis.	1	1	1	1	0	1	1	1	1	1	1	1	0	0	0	1	1	1		1	0	1	1	1	1	1	1	1	1	1	1	1
This safeguard would be absent if, for example, relative risk was used in a case-control design, or cross-over designs or cluster designs were properly handled etc. This safeguard also protects against violated assumptions, multicollinearity, misspecification errors, unit of analysis errors, poor approaches to sensitivity analysis, and interactions that were not considered. Justification for the …
30. Computation errors or contradictions were absent	1		1		1		1	1	0	Table 1, the different options for the focus of the infection variable don’t add up the total number of obs	1		0	1	1	0	errors in numbers	0	1	1	1	1	1	1	1	1	1	1	1	1	1	1	1	1	1	1	1	1	1	1	1	1	1	1	1	1	1	1	1
This safeguard is considered present if the analyses and text or tables were free of any computational errors or contradictions. Computational errors or contradictions can be checked by looking at whether the statistical analysis of numbers was correct (whether the numbers add up), errors that invalidate the results were avoided, and the data analysis was credible for the analysis to be deemed su…
31. There was no discernible data dredging or selective reporting of the outcomes	1	nothing apart from univariate analyses, however, we cannot see that they have selectively reported the outcome or run many analyses/ subgroup analyses looking for significant associations then this safeguard is met and can be scored as a one.	1	multivariate analysis based on significant univariate tests - not uncommon	1	multivariate and univariate analyses employed : Table 4	1	1	0	non multivariate analysis for the outcome (death)	1	multivariate analysis for the outcome death	1	0	1	1	multivariate analysis based on significant univariate tests - not uncommon	1	1	1	1	0	1	1	1	1	1	1	1	0	0	0	1	1	1	1	1	1	1	1	0	1	1	1	1	1	1	1	1
Data dredging is present when data are analysed ad hoc in many ways seeking any possible relationships between data. Selective outcome reporting occurs when the primary outcomes of a trial protocol are changed or omitted in the paper. This safeguard is considered present if there was no data-dredging or selective reporting of the outcomes. This can be assessed by checking the outcomes were specif…
Temporal precedence
32. All subjects were selected prior to intervention/ exposure and evaluated prospectively	1		1		1		1	1	1		1		1	1	1	1		1	1	1	1	1	1	1	1	1	1	1	1	1	1	1	1	1	1	1	1	1	1	1	1	1	1	1	1	1	1	1	1
This safeguard is considered present if subjects were selected (or not excluded) before the intervention/ exposure began and were evaluated prospectively. This safeguard is applicable to experimental and retrospective/ prospective cohort study designs and nested case-control designs. It captures a prospective sequence of exposure to outcome whereby data from the intervention/ exposed and control/…
33. Carry-over or refractory effects were avoided or considered in the design of the study or were not relevant	1		1		1		1	1	1		1		1	1	1	1		1	1	1	1	1	1	1	1	1	1	1	1	1	1	1	1	1	1	1	1	1	1	1	1	1	1	1	1	1	1	1	1
This safeguard is considered present if there were no carry over effects from interventions prior to the start of the study (e.g., there was a long enough refractory period to separate the effects of different interventions). Carry-over effects occur in within-subject research designs, such as cross-over trials, and dose-response studies, dose-titration studies, and open-evaluation studies. They …
34. The intervention/ exposure period was long enough to have influenced the study outcome	1		1		1		1	1	1		1		1	1	1	1		1	1	1	1	1	1	1	1	1	1	1	1	1	1	1	1	1	1	1	1	1	1	1	1	1	1	1	1	1	1	1	1
This safeguard is considered present if the intervention/ exposure period is temporally sufficient to have affected or influenced the outcome (e.g., smoking for a few weeks is unlikely to influence lung cancer).
35. Dose of intervention/ exposure was sufficient to influence the outcome	1		1		1		1	1	1		1		1	1	1	1		1	1	1	1	1	1	1	1	1	1	1	1	1	1	1	1	1	1	1	1	1	1	1	1	1	1	1	1	1	1	1	1
This safeguard is considered present if the dose of intervention/ exposure can reasonably be temporally related to an outcome (e.g., NSAID at low dosage and frequency in relation to future kidney injury) or a dose-response relationship was documented.
36. Length of follow-up was not too long or too short in relation to the outcome assessment	1		1		1		1	1	1		1		1	1	1	1		1	1	1	1	1	1	1	1	1	1	1	1	1	1	1	1	1	1	1	1	1	1	1	1	1	1	1	1	1	1	1	1
The follow-up period determines the temporal relationship between finishing the intervention and outcome assessment. If, for example, a drug was administered for three months and outcome was assessed after a year but there was no expectation that the effect could temporally be expected to continue post discontinuation of intervention and in this situation the safeguard is considered absent. Conve…
Summary count of safeguard items
Score Absolute value	21		25		24		25	22	22		24		24	21	21	22		22	24	24	25	22	26	25	26	26	26	26	26	21	22	22	20	26	26	26	25	24	24	25	23	26	25	27	27	27	26	27	25
Notes: For question 32, a 1 was scored for all studies.
[truncated: 163 more columns]

## Sheet: Summary MasterScale
Safeguard items and sub-items	Outcomes
	Mortality	ICU admission	LOS
Equal recruitment	0.604369	0.589623	0.60625
1. Data collected after the start of the study was not used to exclude participants or to select them into the analysis	0.38835	0.396226	0.4
2. Participants in all comparison groups met the same eligibility requirements and were from the same population and timeframe	1	1	1
3. Determination of eligibility and assignment to treatment group/ exposure strategy were synchronised	0.174757	0.113208	0.125
4. None of the eligibility criteria were common effects of exposure and outcome	0.854369	0.849057	0.9
Equal retention	0.968856	0.973585	0.965
5. Any attrition (or exclusions after entry) was less than 20% of total participant numbers	0.92233	0.943396	0.875
6. Missing data was less than 20%	0.970874	0.962264	0.975
7. Analysis accounted for missing data	0.960784	0.962264	0.975
8. Exposure variations / treatment deviations were less than 20%	1	1	1
9. Variations in exposure or withdrawals after start of the study were addressed by the analysis	0.990291	1	1
Equal ascertainment	0.571429	0.574124	0.571429
10. Procedures for data collection of covariates were reliable and the same for all participants	1	1	1
11. The outcome was objective and/ or reliably measured	1	1	1
12. Exposures/ interventions were objectively and/ or reliably measured	1	1	1
13. Outcome assessor(s) were blinded	1	1	1
14. Participants were blinded	0	0	0
15. Caregivers were blinded	0	0	0
16. Analyst(s) were blinded	0	0.0188679	0
Equal implementation	0.645631	0.663522	0.6625
17. Care was delivered equally to all participants	0	0	0
18. Cointerventions that could impact the outcome were comparable between groups or avoided	0.00970874	0	0
19. Control and active interventions/ exposures were sufficiently distinct	1	1	1
20. Exposure/intervention definition was consistently applied to all participants	0.873786	0.981132	0.975
21. Outcome definition was consistently applied to all participants	1	1	1
22. The time period between exposure and outcome was similar across patients and between groups or the analyses adjusted for different lengths of follow-up of patients	0.990291	1	1
Equal prognosis	0.375484	0.110063	0.125107
23. Design and/or analysis strategies were in place that addressed potential confounding	0.84466	0	0
24. Key confounders addressed through design or analysis were not common effects of exposure and outcome	0.699029	0	0
25. Key baseline characteristics / prognostic indicators for the study were comparable across groups	0.038835	0	0.025641
26. Participants were randomly allocated to groups with an adequate randomisation process	0.0490196	0.0943396	0.1
27. Allocation procedure was adequately concealed	0	0	0
28. Conflict of interests were declared and absent	0.621359	0.566038	0.625
Sufficient analysis	0.898651	0.92344	0.924786
29. Analytic method was justified by study design or data requirements	0.841584	0.884615	0.9
30. Computation errors or contradictions were absent	0.932039	0.943396	0.9
31. There was no discernible data dredging or selective reporting of the outcomes	0.92233	0.942308	0.974359
Temporal precedence	1	1	1
32. All subjects were selected prior to intervention/ exposure and evaluated prospectively	1	1	1
33. Carry-over or refractory effects were avoided or considered in the design of the study or were not relevant	1	1	1
34. The intervention/ exposure period was long enough to have influenced the study outcome	1	1	1
35. Dose of intervention/ exposure was sufficient to influence the outcome	1	1	1
36. Length of follow-up was not too long or too short in relation to the outcome assessment	1	1	1
Average count of safeguard items (raw score out of 36 items)	25.0485	23.6226	23.725
Average percentage of sufficiency considering all 36 items (i.e., average raw score/36)	0.695793	0.656184	0.659028
